# Supplementary material for: Dissecting schizophrenia phenotypic variation: the contribution of genetic variation, environmental exposures, and gene–environment interactions
Source: Schizophrenia (Heidelb). 2022 May 10;8(1):51. doi: 10.1038/s41537-022-00257-5 (PMC9261082; doi:10.1038/s41537-022-00257-5)
Supplement: Supplementary file 2 — EPA data [file 41537_2022_257_MOESM2_ESM.xlsx]

## Sheet: Data_Dictionary
Domain	Variable Definition	Variable Name	Units	Data Type
ID	FIPS code to state and county level	fips	NA	string
ID	Name of county	county_name	NA	string
ID	State	state	NA	string
Results	Non-stratified air domain index	Air_EQI	NA	continuous
Results	Non-stratified water domain index	Water_EQI	NA	continuous
Results	Non-stratified land domain index	Land_EQI	NA	continuous
Results	Non-stratified sociodemographic domain index	Sociod_EQI	NA	continuous
Results	Non-stratified built environment domain index	Built_EQI	NA	continuous
Results	Non-stratified environmental quality index	Overall_EQI	NA	continuous
Air	Particulate matter under 10 micrometers in aerodynamic diameter (PM10)	A_PM10_mean	µg/m3	continuous
Air	Particulate matter under 2.5 micrometers in aerodynamic diameter (PM2.5)	A_PM25_mean	µg/m3	continuous
Air	Nitrogen dioxide (NO2)	A_NO2_mean	ppb	continuous
Air	Sulfur dioxide (SO2)	A_SO2_mean	ppb	continuous
Air	Ozone (O3)	A_O3_mean	ppm	continuous
Air	Carbon monoxide (CO)	A_CO_mean	ppm	continuous
Air	1,1,2,2-tetrachloroethane	A_TeCA	tons emitted	continuous
Air	1,1,2-trichloroethane	A_112TCA	tons emitted	continuous
Air	1,2-dibromo-3-chloropropane	A_DBCP	tons emitted	continuous
Air	2,4-toluene diisocyanate	A_TDI	tons emitted	continuous
Air	2-chloroacetophenone	A_2Clacephen	tons emitted	continuous
Air	2-nitropropane	A_2NP	tons emitted	continuous
Air	4-nitrophenol	A_PNP	tons emitted	continuous
Air	acetonitrile	A_CH3CN	tons emitted	continuous
Air	Acetophenone	A_Acetophenone	tons emitted	continuous
Air	Acrolein	A_Acrolein	tons emitted	continuous
Air	Acrylic acid	A_Acrylic_acid	tons emitted	continuous
Air	Acrylonitrile	A_C3H3N	tons emitted	continuous
Air	Antimony compounds	A_Sb	tons emitted	continuous
Air	Benzidine	A_Benzidine	tons emitted	continuous
Air	Benzyl chloride	A_Benzyl_Cl	tons emitted	continuous
Air	Beryllium compounds	A_Be	tons emitted	continuous
Air	Biphenyl	A_biphenyl	tons emitted	continuous
Air	Bis-2-ethylhexyl phthalate	A_DEHP	tons emitted	continuous
Air	Bromoform	A_Bromoform	tons emitted	continuous
Air	Cadmium compounds	A_Cd	tons emitted	continuous
Air	Carbon disulfide	A_CS2	tons emitted	continuous
Air	Carbon tetrachloride	A_CCl4	tons emitted	continuous
Air	Carbon sulfide	A_CS	tons emitted	continuous
Air	Chlorine	A_Cl	tons emitted	continuous
Air	Chlorobenzene	A_C6H5Cl	tons emitted	continuous
Air	Chloroform	A_chloroform	tons emitted	continuous
Air	Chloroprene	A_Chloroprene	tons emitted	continuous
Air	Chromium compounds	A_Cr	tons emitted	continuous
Air	Cresol/cresylic acid	A_Cresol	tons emitted	continuous
Air	Cumene	A_Cumene	tons emitted	continuous
Air	Cyanide compounds	A_CN	tons emitted	continuous
Air	Dibutylphthalate	A_DBP	tons emitted	continuous
Air	Diesel engine emissions	A_Diesel	tons emitted	continuous
Air	Dimethyl formamide	A_DMF	tons emitted	continuous
Air	Dimethyl phthalates	A_Me2_phthalate	tons emitted	continuous
Air	Dimethyl sulfate	A_Me2SO4	tons emitted	continuous
Air	Epichlorohydrin	A_ECH	tons emitted	continuous
Air	Ethyl acrylate	A_Etacrylate	tons emitted	continuous
Air	Ethyl chloride	A_EtCl	tons emitted	continuous
Air	Ethylene dibromide	A_EDB	tons emitted	continuous
Air	Ethylene dichloride	A_EDC	tons emitted	continuous
Air	Ethylene glycol	A_EGLY	tons emitted	continuous
Air	Ethylene oxide	A_EOx	tons emitted	continuous
Air	Ethylidene dichloride	A_EdCl2	tons emitted	continuous
Air	Glycol ethers	A_Glycol_ethers	tons emitted	continuous
Air	Hexachlorobenzene	A_HCB	tons emitted	continuous
Air	Hexachlorobutadiene	A_HCBD	tons emitted	continuous
Air	Hexachlorocyclopentadiene	A_HCCPD	tons emitted	continuous
Air	Hexane	A_Hexane	tons emitted	continuous
Air	Hydrazine	A_N2H2	tons emitted	continuous
Air	Hydrochloric acid	A_HCl	tons emitted	continuous
Air	Isophorone	A_Isophorone	tons emitted	continuous
Air	Lead compounds	A_Pb	tons emitted	continuous
Air	Manganese compounds	A_Mn	tons emitted	continuous
Air	Mercury compounds	A_Hg	tons emitted	continuous
Air	Methanol	A_MeOH	tons emitted	continuous
Air	Methyl isobutyl ketone	A_MIBK	tons emitted	continuous
Air	Methyl methacrylate	A_MMA	tons emitted	continuous
Air	Methyl chloride	A_MeCl	tons emitted	continuous
Air	Methylhydrazine	A_Mehydrazine	tons emitted	continuous
Air	MTBE	A_MTBE	tons emitted	continuous
Air	Nitrobenzene	A_nitrobenzene	tons emitted	continuous
Air	N,N-dimethylaniline	A_DMA	tons emitted	continuous
Air	o-toluidine	A_otoluidine	tons emitted	continuous
Air	PAH/POM	A_PAHPOM	tons emitted	continuous
Air	Pentachlorophenol	A_PCP	tons emitted	continuous
Air	Phosphine	A_PH3	tons emitted	continuous
Air	Phosphorus	A_P	tons emitted	continuous
Air	Polychlorinated biphenyls	A_PCBs	tons emitted	continuous
Air	Propylene dichloride	A_ProCl2	tons emitted	continuous
Air	Propylene oxide	A_ProO	tons emitted	continuous
Air	Quinoline	A_Quinoline	tons emitted	continuous
Air	Selenium compounds	A_Se	tons emitted	continuous
Air	Styrene	A_Styrene	tons emitted	continuous
Air	Tetrachloroethylene	A_Cl4C2	tons emitted	continuous
Air	Toluene	A_Toluene	tons emitted	continuous
Air	Trichloroethylene	A_C2HCl3	tons emitted	continuous
Air	Triethylamine	A_Et3N	tons emitted	continuous
Air	Vinyl acetate	A_VyAc	tons emitted	continuous
Air	Vinyl chloride	A_VyCl	tons emitted	continuous
Air	Vinylidene chloride	A_11DCE	tons emitted	continuous
Water	% of stream length impaired in county	D303_Percent	percent	continuous
Water	Sewage Permits per 1000 km of Stream in County	SEWAGENPDESperKM	permits/1000km	continuous
Water	Industrial Permits per 1000 km of Stream in County	INDNPDESperKM	permits/1000km	continuous
Water	Stormwater Permits per 1000 km of Stream in County	STORMNPDESperKM	permits/1000km	continuous
Water	# of days closed per event in county 2000-2005	numDays_Close_Activity_tot	days	integer
Water	# of days per contamination advisory event in county 2000-2005	numDays_Cont_Activity_tot	days	integer
Water	# of days per rain advisory event in county 2000-2005	numDays_Rain_Activity_tot	days	integer
Water	Percent of Population on Self Supply, average 2000&2005	Per_TotPopSS_ave	percent	continuous
Water	Percent of Public Supply Population which is on Surface Water, average 2000&2005	Per_PSWithSW_ave	percent	continuous
Water	Calcium (Ca) precipitation weighted mean	CaAve	mg/L	continuous
Water	Magnesium (Mg) precipitation weighted mean	MgAve	mg/L	continuous
Water	Potassium (K) precipitation weighted mean	Kave	mg/L	continuous
Water	Sodium (Na) precipitation weighted mean	NaAve	mg/L	continuous
Water	Ammonium (NH4) precipitation weighted mean	NH4Ave	mg/L	continuous
Water	Nitrate (NO3) precipitation weighted mean	NO3Ave	mg/L	continuous
Water	Chloride (Cl) precipitation weighted mean	ClAve	mg/L	continuous
Water	Sulfate (SO4) precipitation weighted mean	SO4Ave	mg/L	continuous
Water	Total Mercury (Hg) deposition	HgAve	ng/M2	continuous
Water	% of county drought – extreme (D3-D4)	AvgOfD3_ave	percent	continuous
Water	Arsenic	W_As	mg/L	continuous
Water	Barium	W_Ba	mg/L	continuous
Water	Cadmium	W_Cd	mg/L	continuous
Water	Chromium	W_Cr	mg/L	continuous
Water	Cyanide	W_CN	mg/L	continuous
Water	Fluoride	W_FL	mg/L	continuous
Water	Mercury (inorganic)	W_HG	mg/L	continuous
Water	Nitrate	W_NO3	mg/L	continuous
Water	Nitrite	W_NO2	mg/L	continuous
Water	Selenium	W_SE	mg/L	continuous
Water	Antimony	W_SB	mg/L	continuous
Water	Beryllium	W_BE	mg/L	continuous
Water	Thallium	W_TI	mg/L	continuous
Water	Endrin	W_ENDRIN	mg/L	continuous
Water	Lindane	W_LINDANE	mg/L	continuous
Water	Methoxychlor	W_METHOXYCHLOR	ug/L	continuous
Water	Toxaphene	W_TOXAPHENE	ug/L	continuous
Water	Dalapon	W_DALAPON	ug/L	continuous
Water	Di(2-ethylhexyl)adipate (DEHA)	W_DEHA	ug/L	continuous
Water	Oxamyl (Vydate)	W_OXAMYL	ug/L	continuous
Water	Simazine	W_SIMAZINE	ug/L	continuous
Water	Di(2-ethylhexyl) phthalate (DEHP)	W_DEHP	ug/L	continuous
Water	Picloram	W_PICLORAM	ug/L	continuous
Water	Dinoseb	W_DINOSEB	ug/L	continuous
Water	Hexachlorocyclopentadiene	W_HCCPD	ug/L	continuous
Water	Carbofuran	W_CARBOFURAN	ug/L	continuous
Water	Atrazine	W_ATRAZINE	ug/L	continuous
Water	Alachlor	W_ALACHLOR	ug/L	continuous
Water	Heptachlor	W_HEPTACHLOR	ug/L	continuous
Water	Heptachlor Epoxide	W_HEPTACHLOR_EPOX	ug/L	continuous
Water	2,4-D (2,4-Dichlorophenoxyacetic acid)	W_24D	ug/L	continuous
Water	Hexachlorobenzene	W_HCB	ug/L	continuous
Water	Benzo[a]pyrene	W_BENZOAP	ug/L	continuous
Water	Pentachlorophenol	W_PCP	ug/L	continuous
Water	1,2,4-Trichlorobenzene	W_124TCIB	ug/L	continuous
Water	Polychlorinated biphenyls (PCBs)	W_PCB	ug/L	continuous
Water	1,2-Dibromo-3-chloropropane (DBCP)	W_DBCP	ug/L	continuous
Water	Ethylene dibromide (EDB)	W_EDB	ug/L	continuous
Water	Xylenes	W_XYLENES	ug/L	continuous
Water	Chlordane	W_CHLORDANE	ug/L	continuous
Water	Dichloromethane (Methylene chloride)	W_DCM	ug/L	continuous
Water	1,2-Dichlorobenzene (o-Dichlorobenzene)	W_ODCB	ug/L	continuous
Water	1,4-Dichlorobenzene (p-Dichlorobenzene)	W_PDCB	ug/L	continuous
Water	Vinyl chloride	W_VCM	ug/L	continuous
Water	1,1-Dichloroethylene	W_11DCE	ug/L	continuous
Water	trans-1,2-Dichloroethylene	W_T12DCE	ug/L	continuous
Water	1,2-Dichloroethane (Ethylene Dichloride)	W_EDC	ug/L	continuous
Water	1,1,1-Trichloroethane	W_111TRICHLORANE	ug/L	continuous
Water	Carbon Tetrachloride	W_CCL4	ug/L	continuous
Water	1,2-Dichloropropane	W_PDC	ug/L	continuous
Water	Trichloroethylene	W_TRICHLORENE	ug/L	continuous
Water	1,1,2-Trichloroethane	W_112TCA	ug/L	continuous
Water	Tetrachloroethylene	W_C2CL4	ug/L	continuous
Water	Benzene	W_BENZENE	ug/L	continuous
Water	Monochlorobenzene (Chlorobenzene)	W_CL1BENZ	ug/L	continuous
Water	Toluene	W_TOLUENE	ug/L	continuous
Water	Ethylbenzene	W_ETHYLBENZ	ug/L	continuous
Water	Styrene	W_STRYENE	ug/L	continuous
Water	Alpha Particles	W_DCE	ug/L	continuous
Water	cis-1,2-Dichloroethylene	W_ALPHA	PCl/L	continuous
Water	Silvex	W_SILVEX	ug/L	continuous
Land	Harvested acreage	PCT_HARVEST_ACRES	percent harvested acres/total acres	continuous
Land	Irrigated acreage	pct_irrigated_acres	percent irrigated acres/total acres	continuous
Land	Farms per acre	farms_per_acres	number farms/total acres	continuous
Land	Manure applied	pct_manure_acres	percent acres manure applied/total acres	continuous
Land	Chemicals used to control nematodes	PCT_NEMATODE_ACRES	percent acres chemical applied/total acres	continuous
Land	Chemicals used to control disease	PCT_DISEASE_ACRES	percent acres chemical applied/total acres	continuous
Land	Chemicals used to defoliate/control growth/thin fruit	PCT_DEFOLIATE_ACRES	percent acres chemical applied/total acres	continuous
Land	Animal units	PCT_AU	percent animal units/total acres	continuous
Land	Herbicides	Herbicides	pounds	continuous
Land	Fungicides	Fungicides	pounds	continuous
Land	Insecticides	Insecticides	pounds	continuous
Land	Arsenic	MEAN_AS	ppm	continuous
Land	Selenium	MEAN_SE	ppm	continuous
Land	Mercury	MEAN_HG	ppm	continuous
Land	Lead	MEAN_PB	ppm	continuous
Land	Zinc	MEAN_ZN	ppm	continuous
Land	Copper	MEAN_CU	ppm	continuous
Land	Sodium	MEAN_NA__PCT	weighted percent	continuous
Land	Magnesium	MEAN_MG_PCT	weighted percent	continuous
Land	Titanium	MEAN_TI_PCT	weighted percent	continuous
Land	Calcium	MEAN_CA_PCT	weighted percent	continuous
Land	Iron	MEAN_FE_PCT	weighted percent	continuous
Land	Aluminum	MEAN_AL_PCT	weighted percent	continuous
Land	Phosphorus	MEAN_P_PCT	weighted percent	continuous
Land	Facilities per county pop	Facilities_per_pop	count of county facilities / county population	continuous
Land	Radon zone	RADON_ZONE	radon category (3 ordinal categories)	categorical
Built	Proportion of roads that are highway	HWYPROP	miles highways / miles total roads	continuous
Built	Proportion of roads that are primary streets	RYPROP	miles primary streets / miles total roads	continuous
Built	Traffic fatality rate	fatal_rate	county fatality count/ county population	continuous
Built	Percent of population using public transport	pct_pub_transport	percent	continuous
Built	Vice-related businesses	rate_al_pn_gm_env	count county vice business / county population	continuous
Built	Entertainment-related businesses	rate_ent_env	count county entertainment business / county population	continuous
Built	Education-related businesses	rate_ed_env	count county education business / county population	continuous
Built	Negative food related businesses	rate_food_env_neg	count county negative food business / county population	continuous
Built	Positive food related businesses	rate_food_env_pos	count county positive food business / county population	continuous
Built	Health care related businesses	rate_hc_env	count county health buisiness / county population	continuous
Built	Recreation related businesses	rate_rec_env	count county recreation business / county population	continuous
Built	Transportation related businesses	rate_trans_env	county county transportation business / county population	continuous
Built	Civic related businesses	rate_civic_env	count county civic business / county population	continuous
Built	Total subsidized housing units	to_unit_rate	count county subsidized housing units / county population	continuous
Sociodemographic	Percent renter occupied	pct_rent_occ	count county occupied rental units / total county units	continuous
Sociodemographic	Percent vacant units	pct_vac_units	count county vacant units / total housing units	continuous
Sociodemographic	Median household value	med_hh_value	dollars	continuous
Sociodemographic	Median household income	med_hh_inc	dollars	continuous
Sociodemographic	Percent persons less than poverty level	pct_pers_lt_pov	count county persons below poverty / county population	continuous
Sociodemographic	Percent no English	pct_no_eng	count county non-English speaking / county population	continuous
Sociodemographic	Percent earning greater than high school education	pct_hs_more	count county more than high school / county population	continuous
Sociodemographic	Percent unemployed	pct_unemp	count county unemployed / county population	continuous
Sociodemographic	Percent work outside county	work_out_co	count county work outside county / county population	continuous
Sociodemographic	Median number rooms per house	med_rooms	sum county count of rooms / county housing units	continuous
Sociodemographic	Percent of housing with more than 10 units	pct_mt_10units	count county housing more than 10 units / housing units	continuous
Sociodemographic	Mean number of violent crimes per capita	violent_rate	count of county violent crime / county population	continuous

## Sheet: EQI_Data
FIPS	County_name	State	Air_EQI	Water_EQI	Land_EQI	Sociod_EQI	Built_EQI	Overall_EQI
1001	Autauga County	AL	0.955385	-1.10973	-0.706591	0.670436	-0.497301	0.0041379
1003	Baldwin County	AL	0.717964	-0.565911	-1.0843	0.553073	0.401585	0.200234
1005	Barbour County	AL	0.131007	-0.97809	-1.28147	-1.23629	0.0488544	-0.950639
1007	Bibb County	AL	0.065289	-0.968173	-0.82741	-0.600018	-1.29086	-1.08892
1009	Blount County	AL	0.402194	-0.718645	-0.622934	0.296509	-1.26274	-0.513922
1011	Bullock County	AL	-0.309186	-1.45134	-1.25801	-1.82397	-1.79592	-2.08283
1013	Butler County	AL	-0.0704518	-1.52818	-1.67854	-1.29553	-0.0580627	-1.29633
1015	Calhoun County	AL	1.02733	-0.92814	-0.0666635	-0.369821	0.404782	0.171266
1017	Chambers County	AL	0.611603	-1.0044	-0.23699	-0.699318	-0.408279	-0.457582
1019	Cherokee County	AL	0.176983	-0.970415	-0.194502	-0.673813	-0.618916	-0.657851
1021	Chilton County	AL	0.170742	-1.05953	-0.665494	-0.141334	-0.447298	-0.54151
1023	Choctaw County	AL	-0.362408	-1.24212	-1.71698	-1.24258	-0.742711	-1.58404
1025	Clarke County	AL	-0.130679	-1.12222	-1.87705	-0.932128	-0.227221	-1.2188
1027	Clay County	AL	-0.172236	-0.987692	-0.189493	-0.747855	-0.877681	-0.904037
1029	Cleburne County	AL	0.0225133	-0.85839	-0.259884	-0.475613	-1.23366	-0.856678
1031	Coffee County	AL	0.422309	-1.08629	-1.37121	-0.163378	0.0374083	-0.487445
1033	Colbert County	AL	1.04411	-0.914781	-0.20681	0.0195102	0.397099	0.286946
1035	Conecuh County	AL	-0.458278	-0.933956	-2.21535	-1.38696	-1.88234	-2.16847
1037	Coosa County	AL	-0.108911	-1.51549	-0.348962	-0.783018	-2.31655	-1.56241
1039	Covington County	AL	0.0333926	-1.38909	-2.08592	-0.931254	0.272699	-1.08758
1041	Crenshaw County	AL	-0.51556	-1.4827	-1.45062	-1.15546	-1.01806	-1.67522
1043	Cullman County	AL	0.58721	-1.03351	-0.593589	-0.0684579	-0.146152	-0.233824
1045	Dale County	AL	0.604264	-0.91354	-1.75003	-0.356845	0.054607	-0.564946
1047	Dallas County	AL	0.583421	-1.44494	-0.270385	-1.67204	0.285021	-0.679762
1049	DeKalb County	AL	0.395141	-1.498	-0.540583	-0.578633	-0.109469	-0.55531
1051	Elmore County	AL	0.49198	-1.06723	-0.555998	0.834692	-0.886453	-0.186259
1053	Escambia County	AL	0.455038	-1.28759	-2.04146	-0.790301	0.0137348	-0.949296
1055	Etowah County	AL	1.26163	-0.83899	-0.592661	-0.226422	0.42865	0.18682
1057	Fayette County	AL	-0.194809	-1.04712	-0.944638	-0.684978	-0.292881	-0.896547
1059	Franklin County	AL	0.243201	-0.957465	-0.44942	-0.811747	-0.316829	-0.646261
1061	Geneva County	AL	0.0872817	-1.3963	-1.66681	-0.955115	-1.19532	-1.49668
1063	Greene County	AL	-0.202889	-1.16164	-0.442698	-2.01055	-0.279889	-1.28414
1065	Hale County	AL	-0.0835471	-1.5259	-0.360817	-1.2036	-1.75255	-1.51473
1067	Henry County	AL	-0.0988077	-1.47041	-1.35979	-0.718193	-1.26488	-1.42452
1069	Houston County	AL	0.88384	-0.756759	-1.67632	-0.0068979	1.19405	0.13119
1071	Jackson County	AL	0.324439	-0.934311	-0.310751	-0.253976	0.185978	-0.178312
1073	Jefferson County	AL	1.59943	-0.723415	-0.157985	0.283282	0.742286	0.756817
1075	Lamar County	AL	-0.247665	-1.48371	-1.13545	-0.844322	-0.896491	-1.33072
1077	Lauderdale County	AL	1.157	-1.04378	0.162004	0.106189	0.200089	0.366388
1079	Lawrence County	AL	0.695447	-1.01505	-0.39418	-0.171415	-1.20995	-0.56357
1081	Lee County	AL	1.0952	-0.85205	-0.324173	-0.286343	-0.077458	-0.0060011
1083	Limestone County	AL	1.10955	-0.929927	0.135119	0.370389	-0.389049	0.250561
1085	Lowndes County	AL	-0.16928	-1.45995	-0.529616	-1.72958	-1.49883	-1.68847
1087	Macon County	AL	0.414538	-0.979537	-0.997105	-1.67803	-0.107464	-0.998901
1089	Madison County	AL	1.11912	-0.766572	-0.0531268	0.860647	0.596159	0.778404
1091	Marengo County	AL	-0.130333	-0.98465	-0.0910132	-0.940941	0.473688	-0.443683
1093	Marion County	AL	-0.0701385	-1.01477	-1.16888	-0.811541	-0.322262	-0.968632
1095	Marshall County	AL	0.507452	-0.944601	-0.464414	-0.103425	0.223826	-0.0877583
1097	Mobile County	AL	1.27392	-0.775988	-1.24917	-0.274909	0.257572	-0.0607774
1099	Monroe County	AL	-0.176592	-1.20159	-1.67968	-0.940749	-0.770336	-1.39564
1101	Montgomery County	AL	1.06388	-0.845364	-0.559575	-0.0105641	0.714435	0.312542
1103	Morgan County	AL	1.48449	-0.991823	-0.375552	0.319073	0.343019	0.474193
1105	Perry County	AL	-0.371391	-1.4887	-0.309959	-2.27836	-1.70428	-1.98818
1107	Pickens County	AL	-0.298436	-1.48123	-0.705891	-1.00979	-0.643646	-1.1997
1109	Pike County	AL	0.0598031	-1.41651	-1.36757	-1.15358	0.316066	-0.952803
1111	Randolph County	AL	-0.057707	-1.04623	-0.397004	-0.77015	-0.556045	-0.824385
1113	Russell County	AL	1.22123	-1.03615	-0.675765	-0.756406	0.415117	-0.0953769
1115	St. Clair County	AL	0.820862	-1.54668	-0.621633	0.292615	-0.374244	-0.201072
1117	Shelby County	AL	1.18025	-0.851327	-0.605019	1.94155	0.307499	0.939161
1119	Sumter County	AL	-0.333135	-1.00256	-0.302973	-2.1339	0.176461	-1.14202
1121	Talladega County	AL	0.90525	-0.524933	0.118573	-0.50591	0.0588045	0.0779066
1123	Tallapoosa County	AL	0.163715	-1.05012	-0.334597	-0.518854	0.127134	-0.385637
1125	Tuscaloosa County	AL	1.19955	-1.0633	-0.567566	-0.0084174	0.597589	0.275063
1127	Walker County	AL	0.471469	-0.992674	-0.555828	-0.359933	-0.186608	-0.382404
1129	Washington County	AL	-0.220201	-1.00578	-1.70199	-0.719628	-2.04544	-1.75958
1131	Wilcox County	AL	-0.525683	-1.06569	-0.886451	-2.69111	-1.32032	-2.14165
1133	Winston County	AL	0.0160874	-1.08205	-1.40631	-0.977256	-0.741108	-1.2332
2013	Aleutians East Bo	AK	-3.07441	-0.0220987	-5.1018	-2.41495	-2.50309	-4.33376
2016	Aleutians West Ce	AK	-2.73064	-0.0674862	-5.09221	-0.351265	-3.99421	-3.97162
2020	Anchorage Borough	AK	0.400907	0.617183	-4.76496	1.154	1.22408	-0.184214
2050	Bethel Census Are	AK	-2.17107	0.0073563	-5.1185	-2.04481	-0.829773	-3.26711
2060	Bristol Bay Borou	AK	-2.70295	-0.0598552	-5.10028	-0.287987	-1.53118	-3.04235
2068	Denali Borough	AK	-2.68593	-0.167514	-4.86321	-0.612218	1.29735	-2.0856
2070	Dillingham Census	AK	-2.38413	-0.0300119	-5.09105	-1.374	-0.77966	-3.06557
2090	Fairbanks N. Star	AK	0.191828	0.944622	-4.81961	0.551232	0.887266	-0.564414
2100	Haines Borough	AK	-2.9204	-0.0641811	-5.2077	-0.470565	1.66461	-2.05607
2110	Juneau Borough	AK	-0.838552	-0.295927	-5.01911	1.79141	0.269755	-0.961738
2122	Kenai Peninsula B	AK	-1.04137	0.0601816	-4.96548	-0.115712	0.992589	-1.41836
2130	Ketchikan Gateway	AK	-0.700837	-0.196972	-5.11916	0.960065	-2.06371	-2.09055
2150	Kodiak Island Bor	AK	-0.791623	-0.0210562	-5.11581	0.816367	0.697198	-1.13875
2164	Lake and Peninsul	AK	-3.14746	-0.20171	-5.03464	-2.58215	-1.43251	-4.04875
2170	Matanuska-Susitna	AK	-0.842233	0.114894	-5.10752	0.167031	0.669438	-1.38746
2180	Nome Census Area	AK	-2.43113	-0.0216895	-5.09832	-1.63822	-0.0815393	-2.92964
2185	North Slope Borou	AK	-2.35373	0.0625972	-5.10458	-0.433542	-1.26513	-2.8577
2188	Northwest Arctic	AK	-2.65326	-0.239264	-5.11483	-1.51772	-2.32199	-3.82159
2201	Prince of Wales -	AK	-2.29617	-1.54295	-5.20765	-0.62786	-1.20219	-3.21911
2220	Sitka Borough	AK	-1.00959	-0.367392	-5.13008	0.988943	-6.08596	-3.68573
2232	Skagway-Hoonah-An	AK	-2.32049	-1.55527	-4.90134	-0.852104	0.239661	-2.70586
2240	Southeast Fairban	AK	-2.59171	0.0098974	-5.13256	-1.45016	1.32444	-2.40564
2261	Valdez-Cordova Ce	AK	-2.48401	-0.0257573	-5.10357	0.12484	1.76104	-1.60443
2270	Wade Hampton Cens	AK	-2.83877	0.0008726	-5.09614	-3.54691	-3.52241	-5.05022
2280	Wrangell-Petersbu	AK	-2.54886	-1.56297	-5.13949	0.321805	-2.01781	-3.22498
2282	Yakutat Borough	AK	-3.25801	-1.50653	-4.98548	-1.15151	-0.188798	-3.3178
2290	Yukon-Koyukuk Cen	AK	-2.29161	0.0490684	-5.07423	-3.03817	-1.2456	-3.82087
4001	Apache County	AZ	-1.25181	0.926647	0.0935677	-3.86628	-2.00747	-2.44839
4003	Cochise County	AZ	-0.255484	1.09551	0.654811	-0.466779	0.265524	0.216609
4005	Coconino County	AZ	0.339296	1.05472	-0.208874	-0.384401	1.24026	0.562071
4007	Gila County	AZ	-0.447328	0.880882	0.664798	-0.909924	0.567838	0.0524288
4009	Graham County	AZ	-0.431519	0.793986	1.03461	-1.12502	-0.18951	-0.213316
4011	Greenlee County	AZ	-1.77194	0.877906	0.751103	-0.215356	-1.93904	-1.03221
4012	La Paz County	AZ	-0.63862	0.907343	0.378109	-1.89703	0.292351	-0.567603
4013	Maricopa County	AZ	1.33551	1.29759	0.771187	0.528571	0.49552	1.30695
4015	Mohave County	AZ	0.206998	0.930326	0.818576	-0.39626	0.430554	0.479632
4017	Navajo County	AZ	-0.637149	1.22701	-0.398568	-2.19043	-0.127967	-0.98881
4019	Pima County	AZ	0.580379	1.16319	0.638993	0.0373885	0.394582	0.75659
4021	Pinal County	AZ	0.0647039	1.08404	1.09952	-0.763006	-0.489506	0.0618214
4023	Santa Cruz County	AZ	-0.052243	1.14827	0.426432	-1.62774	0.0189262	-0.300711
4025	Yavapai County	AZ	-0.178547	0.98243	0.765062	0.221301	0.751136	0.693247
4027	Yuma County	AZ	0.354151	0.961853	0.526511	-1.79345	-0.104148	-0.274309
5001	Arkansas County	AR	-0.329734	0.108488	0.329486	-0.633861	0.666002	-0.0033923
5003	Ashley County	AR	0.137617	0.875539	-0.174489	-0.670561	0.107064	-0.0542752
5005	Baxter County	AR	-0.281223	0.842834	-0.580031	0.0052283	0.719327	0.162189
5007	Benton County	AR	0.738758	0.873228	-0.107827	0.514878	-0.0762962	0.560995
5009	Boone County	AR	-0.0867351	0.835672	-0.268808	-0.20225	0.868747	0.290267
5011	Bradley County	AR	-0.572264	0.839234	-1.06305	-1.65638	-0.32112	-1.08971
5013	Calhoun County	AR	-0.37479	0.471783	-1.33521	-1.00466	-1.76236	-1.44031
5015	Carroll County	AR	-0.44264	0.910789	-0.27084	-0.654473	1.0615	0.0765262
5017	Chicot County	AR	-0.39687	0.848574	0.590637	-1.60548	0.329097	-0.310032
5019	Clark County	AR	-0.325934	0.0717055	-1.33711	-0.242383	0.294234	-0.458518
5021	Clay County	AR	-0.217858	0.851321	0.46385	-1.04451	-0.340952	-0.31128
5023	Cleburne County	AR	-0.440962	-0.0389576	-0.981374	-0.312832	0.470764	-0.383067
5025	Cleveland County	AR	-0.821312	0.866035	-1.37292	-0.388129	-2.30927	-1.49541
5027	Columbia County	AR	0.330023	0.876729	-1.33763	-0.889387	0.589395	-0.21928
5029	Conway County	AR	-0.655913	-0.0247549	-0.289369	-0.430382	0.652837	-0.241402
5031	Craighead County	AR	0.28897	-0.0512594	0.265002	-0.155773	0.629444	0.334357
5033	Crawford County	AR	0.0547297	0.859437	-0.218053	-0.188177	-0.462813	-0.120894
5035	Crittenden County	AR	1.04341	0.83331	0.695078	-0.655329	-0.0888347	0.430563
5037	Cross County	AR	-0.169154	0.894119	0.54421	-0.833435	0.31721	0.0564682
5039	Dallas County	AR	-0.59171	-0.157502	-1.41071	-1.05272	0.0025431	-1.03132
5041	Desha County	AR	-0.696498	0.804302	0.691784	-1.51768	-0.240555	-0.568317
5043	Drew County	AR	-0.53469	0.839142	-0.25255	-0.846714	0.854141	-0.11303
5045	Faulkner County	AR	0.0605952	-0.0297223	-0.544082	0.506966	0.165228	0.118341
5047	Franklin County	AR	-0.783394	0.0609835	0.0077851	-0.436842	-0.654019	-0.664994
5049	Fulton County	AR	-1.01233	0.851049	-0.653184	-0.693179	-1.62795	-1.23333
5051	Garland County	AR	0.0753683	-0.0581739	-0.0502153	0.0341722	1.06299	0.401256
5053	Grant County	AR	-0.0319822	-0.516954	-1.60264	0.133249	-1.26328	-0.963194
5055	Greene County	AR	0.168221	0.0768003	0.354686	-0.0755796	0.0422379	0.158308
5057	Hempstead County	AR	0.0671972	0.857895	-0.425796	-0.666876	0.437567	-0.0304877
5059	Hot Spring County	AR	0.144188	-0.012415	-0.758651	-0.331631	-0.37714	-0.427642
5061	Howard County	AR	-0.299184	0.852536	-0.68232	-0.656225	-0.149254	-0.440198
5063	Independence Coun	AR	0.0387907	0.0925535	-0.257493	-0.0365042	0.0700456	-0.029331
5065	Izard County	AR	-0.828679	0.840541	-1.02947	-0.583996	-1.07916	-1.03454
5067	Jackson County	AR	-0.185799	0.888444	-0.0152641	-0.991317	-0.0857958	-0.313376
5069	Jefferson County	AR	0.452015	0.877879	-0.136276	-0.691111	0.854744	0.330659
5071	Johnson County	AR	-0.835595	0.822146	-0.219836	-0.880241	-0.360104	-0.666729
5073	Lafayette County	AR	-0.382736	0.872974	-0.716053	-1.44598	-1.53784	-1.28271
5075	Lawrence County	AR	-0.479264	-0.0625147	0.211588	-0.896669	0.101747	-0.426471
5077	Lee County	AR	-0.264597	0.521753	0.350023	-2.06585	-0.667246	-0.931133
5079	Lincoln County	AR	-0.60279	0.846938	-0.0033117	-0.908492	-1.9909	-1.12475
5081	Little River Coun	AR	0.0275451	0.0849757	-0.269629	-0.585386	0.114952	-0.231997
5083	Logan County	AR	-0.775547	0.0690299	-0.009918	-0.563696	-0.0793982	-0.505197
5085	Lonoke County	AR	0.046523	0.886504	-0.0062347	0.49437	-0.527621	0.178234
5087	Madison County	AR	-0.961915	-0.590713	-0.0663981	-0.60045	-1.45895	-1.22576
5089	Marion County	AR	-0.85975	0.828112	-0.394843	-0.537685	-0.728768	-0.725693
5091	Miller County	AR	1.09652	0.814381	-0.548243	-0.476579	-0.549113	0.000197
5093	Mississippi Count	AR	0.510482	0.856306	0.921099	-1.39411	0.190068	0.130383
5095	Monroe County	AR	-1.19926	0.912456	0.24982	-1.43094	0.334377	-0.6041
5097	Montgomery County	AR	-1.39373	0.847753	-0.331623	-1.00932	-0.357744	-0.936353
5099	Nevada County	AR	-0.877126	0.846287	-1.15507	-1.04087	-0.737359	-1.13602
5101	Newton County	AR	-1.62417	0.115764	-0.663706	-0.889378	-1.22291	-1.51543
5103	Ouachita County	AR	0.107752	0.054762	-2.01834	-0.537822	0.31287	-0.606582
5105	Perry County	AR	-0.844985	0.0570504	-0.356601	-0.291594	-0.958515	-0.84387
5107	Phillips County	AR	-0.0256064	0.875304	0.692822	-1.96749	0.419075	-0.252987
5109	Pike County	AR	-1.22849	0.842848	-1.02545	-0.814855	0.0776079	-0.840003
5111	Poinsett County	AR	-0.0426621	0.873341	0.568582	-1.09525	-0.409522	-0.261248
5113	Polk County	AR	-0.901393	0.0620202	-0.511105	-0.824878	0.425356	-0.606428
5115	Pope County	AR	-0.308319	-0.0309575	-0.073514	-0.235817	0.28091	-0.121971
5117	Prairie County	AR	-0.859768	0.888513	-0.0329568	-0.565975	-0.815818	-0.65607
5119	Pulaski County	AR	0.826533	0.0779716	0.139654	0.276601	1.21399	0.889544
5121	Randolph County	AR	-0.616686	0.875693	0.0214032	-0.729604	-0.7566	-0.599676
5123	St. Francis Count	AR	0.0991795	-1.54058	0.546595	-1.3343	0.384566	-0.473431
5125	Saline County	AR	0.37804	-0.0178648	-0.609557	0.813913	-0.263536	0.174647
5127	Scott County	AR	-0.817032	-0.0819207	-0.31252	-0.891021	-0.88388	-1.0504
5129	Searcy County	AR	-1.59588	-0.0073359	-0.287686	-1.2078	-0.375463	-1.23755
5131	Sebastian County	AR	0.710612	0.0709834	-0.0705265	-0.0871708	1.16643	0.632578
5133	Sevier County	AR	-0.218593	0.842748	-0.579524	-0.903097	0.0274196	-0.415581
5135	Sharp County	AR	-0.508165	0.846634	-0.628634	-0.982107	0.194156	-0.499146
5137	Stone County	AR	-0.998633	0.0803989	-0.756128	-1.00174	-0.262141	-1.02306
5139	Union County	AR	1.11136	0.861517	-1.59486	-0.722267	0.526954	0.0200784
5141	Van Buren County	AR	-1.30132	0.0652323	-0.738595	-0.820126	-0.293043	-1.06828
5143	Washington County	AR	0.745036	-0.292802	0.0491807	-0.190526	0.797774	0.435945
5145	White County	AR	-0.0983639	0.893034	-0.296093	-0.513985	0.32821	-0.0267351
5147	Woodruff County	AR	-1.07794	-0.370891	0.259636	-1.55758	-0.244565	-1.05899
5149	Yell County	AR	-0.932841	0.0663025	0.0975051	-0.801549	-0.7548	-0.867527
6001	Alameda County	CA	1.24879	1.27258	1.10763	1.27159	1.19725	1.90572
6003	Alpine County	CA	-1.25378	0.237081	0.746264	-0.465065	1.62878	0.229474
6005	Amador County	CA	-0.507835	1.22815	1.14161	0.707773	0.597835	0.859964
6007	Butte County	CA	0.138751	0.861382	1.03831	-0.375839	0.91921	0.689724
6009	Calaveras County	CA	-0.678254	0.940577	0.626451	0.491926	0.0311065	0.314156
6011	Colusa County	CA	-0.650852	0.0774687	1.17359	-1.01846	-0.0892322	-0.308234
6013	Contra Costa Coun	CA	0.776581	1.2805	0.959511	2.01217	0.910384	1.88056
6015	Del Norte County	CA	-0.106086	0.0725211	0.653762	-0.991513	0.707228	0.0361901
6017	El Dorado County	CA	0.218935	1.28153	1.02717	1.29733	0.912516	1.43199
6019	Fresno County	CA	0.795353	1.35422	1.25139	-1.16438	0.301579	0.543768
6021	Glenn County	CA	-0.250474	0.0415004	0.95274	-0.785302	-0.626214	-0.342895
6023	Humboldt County	CA	-0.0680567	0.170267	0.748554	-0.42844	0.94833	0.397645
6025	Imperial County	CA	0.457296	1.24158	0.437293	-1.85799	-0.148992	-0.251741
6027	Inyo County	CA	-0.670819	1.30099	0.637194	0.0255134	1.41059	0.710612
6029	Kern County	CA	0.999893	1.42484	1.1516	-1.07776	0.217405	0.603128
6031	Kings County	CA	0.499243	1.28499	1.05491	-0.984144	-0.282837	0.229159
6033	Lake County	CA	-0.325197	1.27289	1.13865	-0.989631	0.393668	0.20667
6035	Lassen County	CA	-1.23199	0.245882	0.911972	-0.422869	-0.572706	-0.499975
6037	Los Angeles Count	CA	2.26342	1.47818	1.32596	-0.516825	0.928254	1.57602
6039	Madera County	CA	0.253669	0.866957	0.956894	-1.0535	-0.0583244	0.0928767
6041	Marin County	CA	0.414843	1.21043	0.81124	3.18621	1.92868	2.52022
6043	Mariposa County	CA	-1.12137	0.472213	0.514085	-0.518607	0.630372	-0.128688
6045	Mendocino County	CA	-0.181076	1.06797	0.675125	-0.156513	0.546041	0.463991
6047	Merced County	CA	0.432316	1.35188	0.993449	-1.27946	-0.033067	0.178982
6049	Modoc County	CA	-1.55671	0.158978	0.914683	-1.16452	0.233691	-0.619515
6051	Mono County	CA	-1.28735	1.15162	0.553402	0.251084	1.62515	0.608665
6053	Monterey County	CA	0.424801	1.31496	1.01503	0.0913664	0.835837	1.01678
6055	Napa County	CA	0.36474	1.30408	1.2187	1.25254	1.28718	1.6596
6057	Nevada County	CA	0.10545	1.30615	0.82199	1.21494	0.99095	1.33684
6059	Orange County	CA	1.98735	1.32844	0.770149	1.26825	1.02219	2.01484
6061	Placer County	CA	0.740374	1.3183	0.958179	1.91149	0.839553	1.81031
6063	Plumas County	CA	-1.24202	0.0934055	0.862578	-0.179916	1.04016	0.134091
6065	Riverside County	CA	1.09795	1.35433	0.878545	0.0653536	0.316749	1.02212
6067	Sacramento County	CA	1.038	1.2982	1.02093	0.408669	0.755298	1.32144
6069	San Benito County	CA	0.198424	1.19523	1.09796	1.21528	-0.0583991	1.04365
6071	San Bernardino Co	CA	1.34206	1.36453	0.885915	-0.158377	0.169944	0.972115
6073	San Diego County	CA	1.09086	1.33334	0.844231	0.656408	0.863869	1.43166
6075	San Francisco Cou	CA	1.36128	1.24531	0.958649	1.00558	1.9723	2.07843
6077	San Joaquin Count	CA	0.88899	1.22824	1.19531	-0.337709	0.353169	0.87265
6079	San Luis Obispo C	CA	0.281983	1.28839	0.820888	0.7028	1.04666	1.21885
6081	San Mateo County	CA	0.987555	1.27344	0.951547	2.67111	1.10946	2.27549
6083	Santa Barbara Cou	CA	0.775525	1.25613	0.922308	0.683855	1.13649	1.43864
6085	Santa Clara Count	CA	1.09027	1.32732	1.01522	2.44032	0.799281	2.13789
6087	Santa Cruz County	CA	0.60092	1.30734	0.632545	1.3115	1.36817	1.63138
6089	Shasta County	CA	0.192005	0.46374	0.978671	-0.108047	0.913012	0.717422
6091	Sierra County	CA	-1.44527	0.207465	0.713886	-0.120208	0.126323	-0.266463
6093	Siskiyou County	CA	-0.520637	0.115594	0.992548	-0.597338	0.873244	0.205453
6095	Solano County	CA	0.575322	1.27068	0.970624	1.27322	0.387086	1.3381
6097	Sonoma County	CA	0.601124	1.29318	0.784656	1.49692	1.15841	1.66587
6099	Stanislaus County	CA	0.760718	1.33167	1.04095	-0.458296	0.327701	0.748844
6101	Sutter County	CA	0.552249	0.131032	1.06839	-0.271868	0.544997	0.608993
6103	Tehama County	CA	-0.297901	0.0844666	0.924856	-0.652283	-0.0316976	-0.0918657
6105	Trinity County	CA	-1.85757	0.128153	0.606801	-1.3567	-0.147269	-1.02826
6107	Tulare County	CA	0.755126	1.29246	1.11033	-1.50443	-0.08981	0.206168
6109	Tuolumne County	CA	-0.442192	0.946627	0.635874	0.375648	0.717969	0.605637
6111	Ventura County	CA	1.13684	1.2376	0.962098	1.49901	0.698295	1.72514
6113	Yolo County	CA	0.872272	1.29485	1.12301	0.0359502	1.12857	1.28446
6115	Yuba County	CA	0.0854004	0.562736	0.934239	-1.03605	0.140968	0.0499906
8001	Adams County	CO	0.982955	0.894939	0.786595	1.10749	0.0575407	1.17514
8003	Alamosa County	CO	-1.24115	0.694442	1.08681	-0.709043	0.824217	0.0283377
8005	Arapahoe County	CO	0.689184	0.959525	0.63336	1.94636	0.663923	1.58411
8007	Archuleta County	CO	-1.43545	-1.18963	0.298364	0.178728	0.749895	-0.299494
8009	Baca County	CO	-2.81905	0.948304	0.409626	-0.52258	-1.02204	-1.26344
8011	Bent County	CO	-2.41528	0.856859	0.332057	-0.597861	0.181549	-0.752264
8013	Boulder County	CO	0.666438	0.905035	1.47019	1.94672	1.11126	1.96197
8015	Chaffee County	CO	-1.34124	0.907234	0.796069	0.34389	1.39597	0.56378
8017	Cheyenne County	CO	-2.64586	0.910917	0.397042	0.432163	-1.57287	-1.0482
8019	Clear Creek Count	CO	-0.627933	0.867476	0.902726	1.72674	0.932962	1.19617
8021	Conejos County	CO	-2.16962	0.932891	0.816974	-1.30372	-1.21413	-1.29547
8023	Costilla County	CO	-2.46512	0.8661	0.857181	-2.58717	-0.963465	-1.80038
8025	Crowley County	CO	-2.28848	-1.07785	0.742741	-0.71334	-2.32838	-1.91412
8027	Custer County	CO	-2.01032	-1.17129	0.632081	-0.0829395	-0.385702	-0.917069
8029	Delta County	CO	-1.31542	0.926099	1.01798	0.0663939	0.512223	0.210273
8031	Denver County	CO	1.12792	0.547479	0.573301	0.191466	1.39768	1.23778
8033	Dolores County	CO	-2.5669	-1.13528	0.335773	-0.8535	-1.11346	-1.74702
8035	Douglas County	CO	0.066531	0.942921	0.690207	3.97947	0.106291	1.95563
8037	Eagle County	CO	-1.55293	0.892716	0.490184	2.16509	2.01602	1.32533
8039	Elbert County	CO	-1.22096	0.892814	0.387875	2.64179	-0.548226	0.662253
8041	El Paso County	CO	0.0500139	1.00943	0.340944	1.39678	0.429839	0.993325
8043	Fremont County	CO	-0.802035	0.840753	0.88753	0.232594	0.204613	0.288755
8045	Garfield County	CO	-1.0551	0.910327	0.64441	1.26725	1.52421	1.02234
8047	Gilpin County	CO	-0.771387	-0.0789421	0.412882	1.47363	-0.86485	0.0809932
8049	Grand County	CO	-1.68826	0.907706	0.705403	0.767938	1.77915	0.719439
8051	Gunnison County	CO	-1.37495	0.882228	0.80156	0.153861	1.4972	0.512891
8053	Hinsdale County	CO	-2.77169	-1.17017	1.13513	0.0712525	1.37886	-0.341195
8055	Huerfano County	CO	-1.68726	0.912111	0.518419	-1.17695	1.11204	-0.319312
8057	Jackson County	CO	-2.29905	0.316296	0.720889	-0.451881	0.267071	-0.61778
8059	Jefferson County	CO	0.794328	0.946553	0.627456	2.37249	0.802523	1.83039
8061	Kiowa County	CO	-2.80712	0.851288	0.518613	0.0115103	-2.49717	-1.57925
8063	Kit Carson County	CO	-2.34533	0.995234	0.499845	0.29087	0.478452	-0.206652
8065	Lake County	CO	-1.49494	0.931162	0.657353	0.0367737	0.557996	0.0534487
8067	La Plata County	CO	-0.385089	0.963341	0.476591	0.687224	1.82952	1.10814
8069	Larimer County	CO	-0.20661	0.970368	0.818673	1.46125	0.980413	1.25459
8071	Las Animas County	CO	-1.08051	-0.409026	0.381219	-0.628802	0.441753	-0.427632
8073	Lincoln County	CO	-2.40519	0.815759	0.465505	0.19722	0.220693	-0.400436
8075	Logan County	CO	-1.04822	1.08582	0.459641	0.247674	0.419672	0.213689
8077	Mesa County	CO	-0.294708	0.944638	0.333259	0.465727	0.79471	0.634846
8079	Mineral County	CO	-2.73169	-1.21548	0.353846	-0.182117	-0.567937	-1.35881
8081	Moffat County	CO	-0.976274	0.87754	0.305747	0.578572	0.995628	0.493175
8083	Montezuma County	CO	-0.974972	0.905034	0.195857	-0.30214	0.747976	0.0406587
8085	Montrose County	CO	-0.987777	-1.09132	0.340207	0.248227	0.39753	-0.214811
8087	Morgan County	CO	-0.804669	-1.14153	0.523999	-0.0256999	0.0964455	-0.323655
8089	Otero County	CO	-1.17551	0.960256	0.936339	-0.662089	0.333096	-0.101521
8091	Ouray County	CO	-2.18942	0.883606	1.65483	1.19629	1.57329	0.893774
8093	Park County	CO	-1.46537	0.876501	0.608684	0.910307	0.253045	0.263649
8095	Phillips County	CO	-2.53157	0.925476	0.519206	0.33984	0.334923	-0.312776
8097	Pitkin County	CO	-1.69728	0.894254	1.07706	3.12674	2.97302	2.15537
8099	Prowers County	CO	-1.28264	0.89379	0.680234	-0.63409	0.16801	-0.272043
8101	Pueblo County	CO	-0.184881	0.941792	1.06113	-0.0413121	0.429793	0.548355
8103	Rio Blanco County	CO	-2.15691	-1.19014	0.19943	0.431827	1.08216	-0.36096
8105	Rio Grande County	CO	-1.70386	0.673741	1.04485	-0.3952	0.211151	-0.251477
8107	Routt County	CO	-1.21439	0.606212	0.517146	1.69808	1.57233	1.05682
8109	Saguache County	CO	-2.24658	0.849853	1.01191	-1.31802	-1.22997	-1.29484
8111	San Juan County	CO	-2.6806	-1.18924	1.69211	-0.476512	2.78646	0.144467
8113	San Miguel County	CO	-1.70322	0.949792	0.296613	1.2383	2.35188	0.996832
8115	Sedgwick County	CO	-2.20395	-1.11244	0.354774	0.116473	-0.389731	-0.975887
8117	Summit County	CO	-1.55202	0.888896	0.741501	1.25042	2.381	1.17732
8119	Teller County	CO	-0.943848	0.940167	0.752435	1.40179	0.535468	0.788618
8121	Washington County	CO	-1.9693	0.476156	0.44663	0.387144	-0.401557	-0.471005
8123	Weld County	CO	0.519279	0.898596	0.68013	0.719136	0.0995222	0.850916
8125	Yuma County	CO	-2.33406	0.981036	0.458517	0.333555	0.809312	-0.0801566
9001	Fairfield County	CT	1.63198	1.13125	0.851007	2.22134	1.37352	2.36938
9003	Hartford County	CT	1.5705	1.18084	0.490828	0.994146	1.19297	1.72106
9005	Litchfield County	CT	1.07714	1.28274	0.716878	1.80285	1.09127	1.90386
9007	Middlesex County	CT	1.28042	1.17903	0.533415	1.9211	1.02243	1.92446
9009	New Haven County	CT	1.59683	1.14935	0.775618	0.982511	1.03914	1.74324
9011	New London County	CT	1.12381	1.12613	0.471779	1.29233	1.0801	1.62284
9013	Tolland County	CT	1.11866	1.23576	0.602732	2.04833	0.207681	1.65028
9015	Windham County	CT	0.995016	1.011	0.563317	0.731925	0.529164	1.16665
10001	Kent County	DE	0.778086	0.649477	0.630572	0.639557	0.96545	1.16524
10003	New Castle County	DE	1.68047	0.922243	0.999514	1.41998	1.03985	1.96003
10005	Sussex County	DE	0.57454	0.952908	0.26113	0.304688	0.88789	0.891739
11001	District of Colum	DC	1.71553	-1.55637	-0.456361	-0.677736	2.13971	0.698213
12001	Alachua County	FL	0.84304	-1.56868	-1.67503	-0.326426	1.19609	-0.156688
12003	Baker County	FL	-0.109409	-1.54561	-2.48377	0.30454	-0.913598	-1.23579
12005	Bay County	FL	0.716971	-1.56124	-1.80051	-0.0566881	0.520254	-0.376791
12007	Bradford County	FL	0.0910354	-1.54299	-1.97978	-0.0698434	-0.963128	-1.18643
12009	Brevard County	FL	0.723892	-1.57278	-1.61247	0.61545	0.417298	-0.104121
12011	Broward County	FL	1.1699	-1.59231	-1.19343	0.262372	1.03511	0.254058
12013	Calhoun County	FL	-0.534891	-1.55154	-2.09944	-0.997609	-0.452759	-1.60945
12015	Charlotte County	FL	0.267578	-1.55274	-2.13393	0.444473	0.703256	-0.366257
12017	Citrus County	FL	0.321796	-1.55047	-2.10704	-0.0349611	0.470712	-0.607713
12019	Clay County	FL	0.844366	-1.56438	-2.06118	1.58715	-0.0362	0.021744
12021	Collier County	FL	0.53984	-1.56641	-1.50893	0.681616	0.965392	0.0864903
12023	Columbia County	FL	0.406904	-1.54819	-1.92782	-0.356899	-0.002414	-0.82316
12027	DeSoto County	FL	-0.146959	-1.54183	-2.24811	-1.19105	-0.677331	-1.66954
12029	Dixie County	FL	-0.892606	-1.54541	-2.04143	-1.43391	-0.954655	-2.0667
12031	Duval County	FL	1.3785	-1.60229	-1.49718	0.454835	0.664159	0.179099
12033	Escambia County	FL	1.0483	-1.56673	-1.50635	0.0353523	0.64572	-0.0993826
12035	Flagler County	FL	0.316595	-1.57028	-0.507863	1.05862	0.225724	0.16205
12037	Franklin County	FL	-1.01262	-1.5603	-2.37132	-0.891442	0.442207	-1.48717
12039	Gadsden County	FL	0.046108	-1.54833	-1.80115	-0.369506	-0.500728	-1.0999
12041	Gilchrist County	FL	-0.426307	-1.54372	-1.89509	-0.403942	-1.6779	-1.73152
12043	Glades County	FL	-1.02893	-1.55556	-1.66874	-1.51862	-1.55906	-2.2647
12045	Gulf County	FL	-0.505141	-1.56165	-2.20897	-0.732292	-1.05943	-1.75058
12047	Hamilton County	FL	-0.544628	-1.54671	-2.07034	-1.33589	-1.28506	-2.03627
12049	Hardee County	FL	-0.269037	-1.54804	-2.57219	-1.73594	-0.450105	-1.92964
12051	Hendry County	FL	-0.407364	-1.55178	-1.41499	-1.34159	0.340839	-1.21737
12053	Hernando County	FL	0.538153	-1.5821	-2.41378	0.291253	0.66858	-0.426651
12055	Highlands County	FL	0.123161	-1.5577	-1.73484	-0.634531	0.514759	-0.788353
12057	Hillsborough Coun	FL	1.34287	-1.59586	-1.72974	0.190011	0.633966	-0.0093487
12059	Holmes County	FL	-0.239053	-1.55123	-1.72525	-0.88308	-1.06154	-1.57959
12061	Indian River Coun	FL	0.269307	-1.57043	-1.06158	0.454102	0.787223	-0.036009
12063	Jackson County	FL	0.0117727	-1.55102	-1.09227	-0.326176	0.22253	-0.635152
12065	Jefferson County	FL	-0.574674	-1.54686	-1.3206	-0.135175	0.426254	-0.755252
12067	Lafayette County	FL	-0.78753	-1.54403	-2.43118	-0.614092	-3.99272	-2.9297
12069	Lake County	FL	0.682081	-1.57095	-0.968747	0.347213	0.761598	0.0834688
12071	Lee County	FL	0.520175	-1.58791	-2.14758	0.343786	0.653159	-0.345344
12073	Leon County	FL	0.721464	-1.58123	-1.2269	0.0334901	0.971633	-0.0204011
12075	Levy County	FL	-0.163277	-1.54385	-1.75994	-0.50466	-0.282636	-1.13305
12077	Liberty County	FL	-0.635638	-1.55078	-2.75203	-1.1686	-1.85737	-2.40283
12079	Madison County	FL	-0.312058	-1.54935	-1.59337	-1.01706	-0.591441	-1.44825
12081	Manatee County	FL	0.793332	-1.5554	-1.9627	0.29546	0.253746	-0.356298
12083	Marion County	FL	0.704547	-1.59727	-1.33241	-0.222652	0.338726	-0.387121
12085	Martin County	FL	0.415988	-1.56715	-1.42176	0.84013	1.22007	0.220827
12086	Miami-Dade County	FL	1.08474	-1.56473	-4.90708	-1.25761	0.674032	-1.51867
12087	Monroe County	FL	-0.214587	-1.56553	-0.577505	0.375826	-1.0428	-0.7649
12089	Nassau County	FL	0.591943	-1.55261	-1.88837	0.900364	-1.63821	-0.861981
12091	Okaloosa County	FL	0.363934	-1.56469	-1.82165	0.730311	0.194209	-0.323611
12093	Okeechobee County	FL	-0.259311	-1.55103	-2.34345	-0.733711	0.488656	-1.13755
12095	Orange County	FL	1.17268	-1.64127	-1.55069	0.371396	1.19429	0.246009
12097	Osceola County	FL	0.883188	-1.56643	-2.19149	0.0964248	0.912494	-0.227317
12099	Palm Beach County	FL	0.840134	-1.57258	-0.444425	0.532535	0.781058	0.362436
12101	Pasco County	FL	0.720087	-1.60067	-2.16015	-0.0280562	0.461244	-0.493789
12103	Pinellas County	FL	1.10535	-1.60507	-1.90091	0.276962	0.777845	-0.0559535
12105	Polk County	FL	0.820163	-1.57688	-1.30715	-0.221677	0.572276	-0.250574
12107	Putnam County	FL	0.692944	-1.5487	-1.2838	-0.884017	0.402977	-0.59851
12109	St. Johns County	FL	0.662177	-1.57252	-1.34835	1.33117	0.140033	0.121287
12111	St. Lucie County	FL	0.471549	-1.56694	-1.38155	0.0292112	0.70411	-0.246959
12113	Santa Rosa County	FL	0.61498	-1.56207	-1.8814	1.02025	-0.151837	-0.26702
12115	Sarasota County	FL	0.713498	-1.57953	-1.65964	0.76644	0.95625	0.131794
12117	Seminole County	FL	0.997438	-1.60795	-2.0268	1.40048	0.894514	0.343674
12119	Sumter County	FL	0.166415	-1.55877	-1.51373	-0.0190696	-0.423082	-0.817322
12121	Suwannee County	FL	-0.317573	-1.5468	-2.08048	-0.415796	0.0110464	-1.13582
12123	Taylor County	FL	-0.423428	-1.55045	-2.49608	-0.974638	-0.153872	-1.5633
12125	Union County	FL	-0.236626	-1.54331	-1.97028	-0.212944	-1.421	-1.51957
12127	Volusia County	FL	0.767651	-1.58836	-1.33704	0.140396	0.587617	-0.135078
12129	Wakulla County	FL	-0.33672	-1.55009	-2.23007	0.397462	-0.289773	-0.982674
12131	Walton County	FL	-0.274026	-1.56526	-1.87165	-0.0826525	0.543689	-0.744479
12133	Washington County	FL	-0.315597	-1.55352	-1.43613	-0.774492	0.204342	-1.02398
13001	Appling County	GA	-0.293208	0.114986	-1.6837	-0.697897	0.445324	-0.655066
13003	Atkinson County	GA	-0.593649	-0.328852	-1.91924	-1.39298	-2.24117	-2.15255
13005	Bacon County	GA	-0.58879	-0.292875	-1.83189	-0.897995	-0.397648	-1.25936
13007	Baker County	GA	-0.47839	-0.338559	-1.12076	-1.07553	-3.04702	-2.06333
13009	Baldwin County	GA	0.729078	-0.28056	-0.4309	-0.311162	0.8316	0.265032
13011	Banks County	GA	0.116985	-0.264888	0.147932	0.0636989	-0.938725	-0.284839
13013	Barrow County	GA	0.839551	1.21579	-0.151493	0.715409	-0.337183	0.630162
13015	Bartow County	GA	1.07515	-0.276824	0.168563	0.554883	0.404036	0.729663
13017	Ben Hill County	GA	0.147234	0.10377	-1.02101	-0.946193	0.288204	-0.471216
13019	Berrien County	GA	-0.212801	0.0887991	-1.90402	-0.563964	0.253547	-0.711773
13021	Bibb County	GA	1.13899	0.110134	-0.095627	-0.278602	1.22624	0.73079
13023	Bleckley County	GA	-0.280947	-0.329116	-0.889203	-0.245008	-0.759771	-0.777767
13025	Brantley County	GA	-0.553789	-0.229457	-1.65052	-0.486253	-1.80188	-1.53793
13027	Brooks County	GA	-0.164716	-0.298794	-1.59203	-0.551901	-1.23877	-1.21918
13029	Bryan County	GA	0.225874	1.21027	-1.43275	1.14219	-0.629648	0.115225
13031	Bulloch County	GA	0.363932	1.22326	-1.621	-0.662924	0.592603	-0.133445
13033	Burke County	GA	-0.0113304	0.799035	-0.865155	-1.36587	-0.860795	-0.931523
13035	Butts County	GA	0.540129	-0.281041	-0.359135	0.241764	-0.42113	-0.0249644
13037	Calhoun County	GA	-0.569476	-0.296177	-1.01624	-1.26467	-0.471963	-1.19354
13039	Camden County	GA	0.271172	0.922195	-1.49446	0.396613	0.227694	0.0861022
13043	Candler County	GA	-0.452802	0.108514	-1.28555	-1.46567	0.244264	-0.968337
13045	Carroll County	GA	0.828263	1.22224	-0.363835	0.0976444	0.404838	0.601602
13047	Catoosa County	GA	1.09475	0.119134	0.264423	0.869767	-0.170739	0.748989
13049	Charlton County	GA	-0.565919	0.110285	-2.44702	-0.764236	-0.610238	-1.3732
13051	Chatham County	GA	1.4568	1.20661	-0.685778	0.102028	1.39052	1.08857
13053	Chattahoochee Cou	GA	0.189811	-0.296556	-1.79775	0.0964816	-3.13908	-1.59544
13055	Chattooga County	GA	0.541562	-0.285407	-0.671985	-0.666355	-1.21962	-0.750877
13057	Cherokee County	GA	1.18239	-0.240604	-0.293668	2.10773	-0.0967791	1.05779
13059	Clarke County	GA	1.06524	-0.276203	0.254634	-0.926858	1.41958	0.552145
13061	Clay County	GA	-0.522837	-1.54564	-1.1768	-1.776	-3.56295	-2.777
13063	Clayton County	GA	1.27615	-1.08801	-0.792173	0.628767	0.445123	0.42321
13065	Clinch County	GA	-0.816241	-1.08869	-2.78856	-1.07048	-0.417439	-1.82779
13067	Cobb County	GA	1.55649	0.117737	-0.226691	1.96486	0.807662	1.54853
13069	Coffee County	GA	0.0104985	1.25392	-1.29444	-0.910203	0.269364	-0.372363
13071	Colquitt County	GA	0.322613	1.20535	-1.2572	-0.897568	0.125651	-0.309673
13073	Columbia County	GA	1.14584	0.143578	-0.490959	2.0807	-0.438183	0.927579
13075	Cook County	GA	-0.0691247	1.24267	-1.90636	-0.812808	-0.681829	-0.881497
13077	Coweta County	GA	0.779368	0.119925	-0.189491	1.37615	0.0963494	0.803859
13079	Crawford County	GA	-0.04762	-1.4813	-0.146015	0.0038382	-1.62641	-0.925516
13081	Crisp County	GA	0.232405	1.21695	-0.910783	-1.22448	0.819644	-0.115193
13083	Dade County	GA	0.507157	0.0814913	-0.275168	-0.0270143	0.0552373	0.125301
13085	Dawson County	GA	-0.0109527	-0.314236	-0.508562	1.18109	0.034764	0.260689
13087	Decatur County	GA	0.270872	-1.54705	-1.33851	-0.855876	0.39878	-0.751421
13089	DeKalb County	GA	1.55672	0.114198	-0.576004	1.11445	1.05511	1.21488
13091	Dodge County	GA	-0.456622	-0.384725	-0.67168	-0.771331	-0.389141	-0.85567
13093	Dooly County	GA	-0.405939	0.845179	-0.893462	-0.777062	-1.70401	-1.14964
13095	Dougherty County	GA	0.818952	-0.343205	-0.922182	-1.0123	1.34681	0.0666257
13097	Douglas County	GA	1.17715	-0.278116	-0.660097	1.23553	0.63277	0.878154
13099	Early County	GA	-0.390791	-1.54655	-0.860757	-1.19486	0.0591007	-1.10252
13101	Echols County	GA	-0.714851	-0.344839	-2.73085	-1.29264	-4.10917	-3.06516
13103	Effingham County	GA	0.297774	-0.339934	-1.48972	1.15212	-1.4414	-0.457969
13105	Elbert County	GA	0.385088	-0.274759	0.2229	-0.578139	-0.304488	-0.187405
13107	Emanuel County	GA	-0.333987	0.767829	-1.48449	-1.31055	0.395735	-0.744064
13109	Evans County	GA	-0.260624	-0.332643	-1.86487	-1.37067	-0.270242	-1.29626
13111	Fannin County	GA	-0.11602	-0.257119	-0.69661	-0.377466	0.830893	-0.125047
13113	Fayette County	GA	0.99605	0.811371	-0.25799	3.10846	0.433872	1.77656
13115	Floyd County	GA	1.04342	-0.281341	0.387553	-0.220623	0.572917	0.543095
13117	Forsyth County	GA	0.956861	-0.277362	-0.37522	2.7342	0.170158	1.28663
13119	Franklin County	GA	0.29438	-0.273386	-0.0158831	-0.311676	0.790161	0.215075
13121	Fulton County	GA	1.72595	-0.28051	-0.609188	0.561819	1.6737	1.20397
13123	Gilmer County	GA	0.0622274	-0.259979	-0.661322	-0.143007	-0.266705	-0.363121
13125	Glascock County	GA	-0.562025	-0.342983	-1.4352	-1.00949	-1.90181	-1.73893
13127	Glynn County	GA	0.912417	-0.361453	-0.468416	0.469474	1.4768	0.837187
13129	Gordon County	GA	1.07771	-0.277054	0.0039463	0.382255	0.625878	0.699239
13131	Grady County	GA	0.0153211	-0.390481	-1.48616	-0.795779	-0.113613	-0.82812
13133	Greene County	GA	-0.156457	1.21378	-0.180054	-0.502192	0.0022281	-0.0685907
13135	Gwinnett County	GA	1.49463	0.81094	-0.374839	2.05326	0.50654	1.54004
13137	Habersham County	GA	0.190113	0.907346	0.0697204	0.223511	-0.0072754	0.338956
13139	Hall County	GA	0.726524	1.25308	0.160672	0.443708	0.588932	0.917572
13141	Hancock County	GA	-0.339913	0.8146	-0.625275	-1.87191	-0.869687	-1.17351
13143	Haralson County	GA	0.386498	-0.318646	-0.426855	-0.389355	-0.0742373	-0.220043
13145	Harris County	GA	0.238373	-0.30788	-0.181397	1.34587	-0.872949	0.172841
13147	Hart County	GA	0.510524	-0.312044	-0.0226768	-0.359766	0.294844	0.0826797
13149	Heard County	GA	-0.0940909	-0.328857	-0.618792	-0.289842	-2.2689	-1.20349
13151	Henry County	GA	1.00172	0.119453	-0.315023	2.0729	-0.145328	1.02536
13153	Houston County	GA	0.760244	0.757974	-0.546444	0.739803	0.191584	0.608323
13155	Irwin County	GA	-0.443396	-1.54122	-1.04754	-0.551493	-1.52133	-1.50047
13157	Jackson County	GA	0.394086	0.787146	0.167012	0.332113	-0.388324	0.317619
13159	Jasper County	GA	0.0492576	-0.317848	-0.257276	0.041598	-1.25474	-0.554731
13161	Jeff Davis County	GA	-0.541555	-0.387511	-1.60455	-0.894652	-0.427346	-1.20683
13163	Jefferson County	GA	-0.230392	-1.54379	-0.936296	-1.44436	-0.32633	-1.30292
13165	Jenkins County	GA	-0.548773	0.878006	-1.12676	-1.77438	-1.30349	-1.49464
13167	Johnson County	GA	-0.550029	-1.54129	-1.4969	-1.10333	-1.64238	-1.91831
13169	Jones County	GA	0.29982	-1.5346	-0.345775	0.74691	-1.97405	-0.711778
13171	Lamar County	GA	0.434761	-0.313336	0.0315128	0.130605	-0.137723	0.101576
13173	Lanier County	GA	-0.290587	-0.38641	-2.40271	-0.691932	-1.21148	-1.54907
13175	Laurens County	GA	0.256232	-0.285514	-1.23865	-0.55837	0.689808	-0.272153
13177	Lee County	GA	0.0679577	-0.327248	-0.993912	1.37762	-1.1677	-0.211663
13179	Liberty County	GA	0.601532	0.73601	-1.29446	-0.252458	-0.292008	-0.215635
13181	Lincoln County	GA	-0.0899544	-0.245088	-0.729709	-0.601297	-1.2494	-0.965599
13183	Long County	GA	-0.433134	0.742123	-1.83174	-0.799231	-3.04894	-1.93769
13185	Lowndes County	GA	0.757046	0.975531	-1.77161	-0.262324	0.925444	0.189833
13187	Lumpkin County	GA	-0.174059	-0.230019	-0.103464	0.437025	-0.373769	-0.101267
13189	McDuffie County	GA	0.294378	-0.257137	-0.405346	-0.594333	0.503366	-0.103009
13191	McIntosh County	GA	-0.303049	0.823825	-0.742426	-0.702503	-0.551833	-0.627888
13193	Macon County	GA	-0.441569	-0.346544	-1.09101	-1.28785	-0.163454	-1.07583
13195	Madison County	GA	0.230841	-0.33373	-0.0588747	0.290779	-1.94976	-0.596525
13197	Marion County	GA	-0.231316	-0.344177	-1.00703	-0.662834	-1.02131	-1.05134
13199	Meriwether County	GA	0.138159	-0.263151	-0.405034	-0.540976	-0.487503	-0.49864
13201	Miller County	GA	-0.563602	-0.350182	-0.728208	-0.667124	-0.473074	-0.892871
13205	Mitchell County	GA	-0.11995	-0.382497	-1.16956	-1.13968	-0.884382	-1.19782
13207	Monroe County	GA	0.310121	-0.274316	-0.12792	0.82266	0.259886	0.43081
13209	Montgomery County	GA	-0.594687	-1.54579	-1.50687	-0.473277	-0.863603	-1.41277
13211	Morgan County	GA	0.139364	0.836044	-0.202825	0.364599	0.0861393	0.319995
13213	Murray County	GA	0.644514	-0.278031	-0.0991716	-0.056545	-1.04785	-0.25789
13215	Muscogee County	GA	1.44429	-0.281449	-0.919713	-0.0915204	0.536132	0.35483
13217	Newton County	GA	1.02978	0.813241	-0.146109	0.666962	-0.134314	0.677751
13219	Oconee County	GA	0.368407	-0.34371	0.119316	1.90092	-0.643902	0.591231
13221	Oglethorpe County	GA	-0.135373	-0.275931	0.148905	0.297842	-1.72766	-0.572032
13223	Paulding County	GA	1.06587	-1.53365	-0.570935	1.70514	-0.626294	0.350401
13225	Peach County	GA	0.182122	-0.378538	-0.566135	-0.643749	0.674041	-0.166566
13227	Pickens County	GA	0.275515	-0.279058	-0.460899	0.67903	0.0215496	0.183345
13229	Pierce County	GA	-0.497494	-0.292749	-1.88342	-0.459013	-0.84536	-1.23657
13231	Pike County	GA	0.127707	-0.374728	-0.630712	0.815816	-2.79206	-0.904821
13233	Polk County	GA	0.67166	-0.322228	0.164988	-0.264488	0.117433	0.161206
13235	Pulaski County	GA	-0.437831	-1.54261	-0.526818	-0.198033	-0.56966	-0.87205
13237	Putnam County	GA	-0.0430446	0.81091	-0.232781	-0.111755	0.443717	0.190917
13239	Quitman County	GA	-0.406654	-0.388059	-1.29223	-1.75509	-2.95056	-2.32061
13241	Rabun County	GA	-0.166273	-0.244249	0.0005833	-0.17525	0.835913	0.133349
13243	Randolph County	GA	-0.451807	-1.54682	-0.762385	-1.49987	-0.596086	-1.45169
13245	Richmond County	GA	1.5474	0.117583	-0.589523	-0.242916	1.11581	0.710565
13247	Rockdale County	GA	1.17243	0.811268	0.0002215	1.39809	0.514081	1.28393
13249	Schley County	GA	-0.229471	-1.54528	-1.25798	-0.540792	-1.69417	-1.54402
13251	Screven County	GA	-0.340157	0.755915	-1.33076	-0.968049	-0.0531951	-0.737763
13253	Seminole County	GA	-0.184861	-0.351955	-0.81347	-1.25741	0.449467	-0.675308
13255	Spalding County	GA	0.976946	-0.254753	-0.64846	-0.208133	0.431758	0.189721
13257	Stephens County	GA	0.595328	-0.276979	-0.060934	-0.368758	0.406764	0.145462
13259	Stewart County	GA	-0.342119	-0.341587	-1.01935	-1.43139	-0.59249	-1.23134
13261	Sumter County	GA	0.354152	-0.33882	-1.11147	-0.807626	0.207828	-0.483433
13263	Talbot County	GA	-0.411949	-0.231476	-0.454658	-0.95479	-2.48683	-1.58442
13265	Taliaferro County	GA	-0.521925	-0.381787	-0.560593	-1.70793	-3.12722	-2.20204
13267	Tattnall County	GA	-0.332448	0.770618	-1.31159	-1.13706	-0.616362	-0.996637
13269	Taylor County	GA	-0.339701	-0.384047	-0.842087	-1.38494	-2.2399	-1.77072
13271	Telfair County	GA	-0.683525	-0.306603	-1.1509	-1.12111	-0.353457	-1.17468
13273	Terrell County	GA	-0.0742733	-1.54767	-0.625656	-1.3214	-0.257119	-1.09036
13275	Thomas County	GA	0.374205	-0.231238	-1.60829	-0.333609	0.54486	-0.290419
13277	Tift County	GA	0.405461	-0.333649	-1.1001	-0.636137	1.05343	-0.0880178
13279	Toombs County	GA	0.0491082	0.744834	-1.05947	-1.10421	0.941845	-0.218589
13281	Towns County	GA	-0.40772	-0.28943	-0.343323	-0.314921	0.756336	-0.137618
13283	Treutlen County	GA	-0.561852	-1.54415	-1.9322	-1.37309	-1.61366	-2.13714
13285	Troup County	GA	0.785833	-0.319873	-0.331042	-0.0296816	0.977574	0.466223
13287	Turner County	GA	-0.259328	-0.343268	-0.831816	-1.06676	-0.981938	-1.15255
13289	Twiggs County	GA	0.0761432	-0.341179	-0.696411	-0.664347	-1.73297	-1.11652
13291	Union County	GA	-0.302384	-0.235307	-0.218858	-0.130128	-0.0587944	-0.281843
13293	Upson County	GA	0.412562	-0.288292	-0.161854	-0.599475	0.226354	-0.102562
13295	Walker County	GA	1.07801	-0.327362	-0.18014	0.07264	-0.376346	0.155343
13297	Walton County	GA	0.773745	-0.238039	0.0804879	0.779613	-0.24961	0.455524
13299	Ware County	GA	0.337846	-0.346154	-2.58126	-0.766742	1.14312	-0.543958
13301	Warren County	GA	-0.329901	-0.277818	-0.768116	-1.41917	-0.0628454	-0.947737
13303	Washington County	GA	-0.0673742	-0.34199	-0.768905	-0.952434	0.129504	-0.619621
13305	Wayne County	GA	0.0601425	-0.35128	-1.86994	-0.381896	0.40883	-0.56338
13307	Webster County	GA	-0.466033	-1.54544	-1.55309	-0.992696	-5.02166	-3.09264
13309	Wheeler County	GA	-0.677373	-0.346072	-1.68738	-1.03899	-2.72122	-2.15945
13311	White County	GA	-0.134036	0.81861	0.414594	0.201485	0.317297	0.414963
13313	Whitfield County	GA	1.24001	-0.278684	0.337483	-0.0884231	0.389124	0.581997
13315	Wilcox County	GA	-0.549899	-1.54311	-0.955346	-0.797151	-2.24452	-1.86955
13317	Wilkes County	GA	-0.300684	-0.273709	-0.482151	-0.625617	0.896916	-0.203882
13319	Wilkinson County	GA	0.0138003	0.736762	-1.03407	-0.53516	-2.61899	-1.30298
13321	Worth County	GA	-0.168309	-0.346487	-0.935912	-0.523818	-0.292263	-0.691454
15001	Hawaii County	HI	-0.30075	0.318346	-4.72314	0.1167	0.182628	-1.24973
15003	Honolulu County	HI	0.512108	0.312654	-4.70817	0.967237	0.847385	-0.395351
15005	Kalawao County	HI	-1.85384	-1.36004	-5.2096	-4.33231	-5.13124	-5.87986
15007	Kauai County	HI	-1.05089	0.277486	-4.68938	0.694948	1.08697	-0.959088
15009	Maui County	HI	-0.288909	0.3037	-4.7326	0.6936	1.03567	-0.719586
16001	Ada County	ID	1.31196	1.05514	0.65479	1.235	1.10954	1.71488
16003	Adams County	ID	-2.07805	-1.12297	0.720767	-0.670944	-0.914586	-1.32463
16005	Bannock County	ID	1.00908	1.02251	0.591622	0.438979	1.22291	1.32179
16007	Bear Lake County	ID	-0.883646	-0.349702	0.0909793	0.199551	0.0697581	-0.246683
16009	Benewah County	ID	-0.438999	-0.172042	0.25693	-0.618788	-0.544144	-0.548899
16011	Bingham County	ID	0.196061	0.624351	0.624989	0.363526	0.0685994	0.523864
16013	Blaine County	ID	-1.42776	0.97334	1.28886	1.22274	2.55245	1.44077
16015	Boise County	ID	-1.42622	0.970595	0.584345	-0.225579	-0.504932	-0.422783
16017	Bonner County	ID	0.221674	0.948102	0.695115	-0.115736	0.481661	0.579761
16019	Bonneville County	ID	1.2763	1.04248	0.753598	0.989616	1.26334	1.68954
16021	Boundary County	ID	-0.882037	1.00811	0.566309	-0.307466	0.194247	-0.0079065
16023	Butte County	ID	-2.28868	0.874297	0.918195	-0.271599	0.757187	-0.207105
16025	Camas County	ID	-2.16494	-0.0195721	0.717281	0.0564435	-0.109566	-0.577314
16027	Canyon County	ID	1.29863	1.00005	0.859813	0.0780848	0.491516	1.08891
16029	Caribou County	ID	-0.451956	0.56013	0.619776	0.57161	-0.180375	0.273437
16031	Cassia County	ID	-0.346913	0.411036	0.601007	0.0306443	-0.0382182	0.121356
16033	Clark County	ID	-2.44302	0.381388	0.66228	-1.4522	-2.44474	-2.04206
16035	Clearwater County	ID	-1.19124	-1.42236	0.401934	-0.466357	0.632366	-0.519018
16037	Custer County	ID	-2.22235	0.571336	1.23026	-0.431476	-0.180636	-0.55636
16039	Elmore County	ID	-0.634298	0.42714	1.47935	0.0814748	-0.325073	0.183902
16041	Franklin County	ID	-0.633249	-1.06369	0.178739	0.841266	-1.02427	-0.42107
16043	Fremont County	ID	-0.666643	0.608411	0.678293	-0.356043	-1.18582	-0.497322
16045	Gem County	ID	0.471463	-0.902045	1.25658	0.157299	-0.16468	0.345606
16047	Gooding County	ID	-0.952816	0.0766873	0.857344	-0.168656	-0.0706471	-0.169481
16049	Idaho County	ID	-1.5658	0.975401	0.671292	-0.604762	0.188092	-0.339456
16051	Jefferson County	ID	-0.0026601	0.58653	0.851599	0.792039	-0.0954119	0.615062
16053	Jerome County	ID	-0.161459	0.418727	0.546175	-0.0358917	-0.582506	-0.0513159
16055	Kootenai County	ID	1.22966	1.00832	0.723924	0.535653	0.759679	1.30142
16057	Latah County	ID	0.341841	-0.0506002	0.490157	0.266814	0.897356	0.675023
16059	Lemhi County	ID	-1.77249	-1.40816	1.1661	-0.483747	1.01343	-0.374252
16061	Lewis County	ID	-0.873118	-1.4281	0.583332	-0.197299	-0.0371574	-0.499123
16063	Lincoln County	ID	-1.21649	0.942646	0.510258	-0.0962385	-1.33834	-0.629192
16065	Madison County	ID	1.20442	0.0787548	0.601911	-0.153124	-0.164096	0.484222
16067	Minidoka County	ID	-0.394483	1.01803	0.700179	-0.30818	-0.432301	-0.0269258
16069	Nez Perce County	ID	1.0364	0.498502	0.691737	0.585647	1.13911	1.28659
16071	Oneida County	ID	-1.12216	-1.40448	0.192982	0.502747	-0.427946	-0.564303
16073	Owyhee County	ID	-0.46439	1.05448	0.688004	-0.907804	-0.696637	-0.373766
16075	Payette County	ID	0.34332	0.980892	1.11123	-0.0332768	-0.0333184	0.588475
16077	Power County	ID	-0.757625	1.04478	0.429714	-0.129025	-0.827735	-0.299171
16079	Shoshone County	ID	-0.743459	0.935388	0.732104	-0.773509	0.194624	-0.105432
16081	Teton County	ID	-0.895274	-1.41961	1.18711	0.477271	1.23752	0.385167
16083	Twin Falls County	ID	0.344942	1.0129	0.751057	0.111884	1.11012	0.966377
16085	Valley County	ID	-1.74775	-0.137959	0.906675	0.0142987	1.83915	0.291671
16087	Washington County	ID	-0.704562	1.0007	1.33906	-0.183949	-0.152343	0.189086
17001	Adams County	IL	1.17876	0.801643	0.223819	0.363632	0.891979	1.08781
17003	Alexander County	IL	0.216495	0.754281	0.0632531	-1.4297	0.443889	-0.151559
17005	Bond County	IL	0.152903	-0.33707	-0.0081458	0.139215	-0.406211	-0.10664
17007	Boone County	IL	0.935991	1.1769	0.619867	1.44939	-0.171588	1.21283
17009	Brown County	IL	-0.14144	-1.52362	-0.291413	-0.123479	-0.849586	-0.77281
17011	Bureau County	IL	0.443516	1.21413	0.731569	0.920242	0.283087	1.04185
17013	Calhoun County	IL	0.129897	-0.343583	0.568294	0.0189486	-1.30587	-0.328736
17015	Carroll County	IL	0.204966	1.20704	1.06071	0.480511	0.575455	0.986911
17017	Cass County	IL	0.0862158	1.18985	0.270599	0.106292	-0.293336	0.26268
17019	Champaign County	IL	0.962205	1.17795	0.800355	0.397561	0.992673	1.29311
17021	Christian County	IL	0.49445	1.17684	0.439254	0.405909	0.288655	0.776176
17023	Clark County	IL	0.0633524	0.788532	-0.0775503	0.346066	0.0202428	0.288386
17025	Clay County	IL	-0.0612062	0.0769219	-0.280112	-0.292373	-0.258653	-0.291072
17027	Clinton County	IL	0.183349	0.348652	0.550055	0.815383	0.375391	0.731567
17029	Coles County	IL	0.595202	0.0548332	0.510946	-0.0548747	1.04967	0.721155
17031	Cook County	IL	2.05747	1.13646	1.72992	0.55521	0.73648	1.89352
17033	Crawford County	IL	0.540588	0.63784	0.133617	0.0103631	0.202905	0.423267
17035	Cumberland County	IL	-0.319602	0.0457931	-0.0446062	0.299571	-0.521036	-0.190138
17037	DeKalb County	IL	0.816202	1.2802	1.05817	0.977241	0.489386	1.37214
17039	De Witt County	IL	0.351294	1.22647	0.682993	0.735548	0.409032	0.973534
17041	Douglas County	IL	0.172166	-0.353054	0.622448	0.782602	0.634349	0.697845
17043	DuPage County	IL	1.6029	0.919511	1.4326	2.72864	0.894473	2.50156
17045	Edgar County	IL	0.372449	0.764328	0.269537	0.450271	0.691028	0.772348
17047	Edwards County	IL	0.0062107	-0.28726	0.0384754	0.212332	-1.2798	-0.425329
17049	Effingham County	IL	0.288203	0.881277	-0.192841	0.752518	1.21154	0.941283
17051	Fayette County	IL	-0.106655	0.732021	0.102324	-0.258628	-0.338989	-0.0937875
17053	Ford County	IL	0.0166699	1.18322	0.950965	1.01795	0.128428	0.929428
17055	Franklin County	IL	0.657584	-1.52221	-0.0116543	-0.560903	0.543643	-0.0765285
17057	Fulton County	IL	0.369561	0.856062	0.54813	0.215231	-0.16715	0.463857
17059	Gallatin County	IL	-0.253649	-0.292281	0.297051	-0.861901	-0.137725	-0.440884
17061	Greene County	IL	-0.0996087	0.793582	0.498713	-0.0689562	-0.551764	0.0258863
17063	Grundy County	IL	0.741046	1.01896	1.55696	1.48963	0.391181	1.59642
17065	Hamilton County	IL	-0.0687727	-1.5258	0.0599769	-0.251286	-1.43529	-0.912061
17067	Hancock County	IL	-0.0349168	1.15974	0.14502	0.608264	0.409709	0.627911
17069	Hardin County	IL	0.0415169	1.07273	-0.196121	-1.1503	-1.08104	-0.672919
17071	Henderson County	IL	-0.246692	1.11334	0.798121	-0.0244763	-1.04285	-0.0436667
17073	Henry County	IL	0.628357	1.1111	0.587009	0.956257	0.620495	1.1833
17075	Iroquois County	IL	0.0160513	1.21832	1.17355	0.642397	0.0824926	0.83721
17077	Jackson County	IL	0.697212	0.775027	0.160676	-0.898429	0.843994	0.39628
17079	Jasper County	IL	0.153187	-0.342601	0.160295	0.506615	-0.978125	-0.127998
17081	Jefferson County	IL	0.726415	-1.52745	0.37934	-0.0145489	0.856631	0.378612
17083	Jersey County	IL	0.581319	0.0419046	0.697508	0.603412	0.35471	0.765185
17085	Jo Daviess County	IL	0.0654973	1.17079	1.00275	0.822264	1.22122	1.28121
17087	Johnson County	IL	0.143467	0.0260921	-0.129323	-0.397394	-0.27716	-0.234175
17089	Kane County	IL	1.43278	1.21883	1.40781	1.84588	0.254867	1.92055
17091	Kankakee County	IL	1.10874	1.1871	1.30287	0.436442	0.680148	1.38711
17093	Kendall County	IL	1.16055	0.953636	1.36453	2.54778	-0.125861	1.89415
17095	Knox County	IL	0.781504	1.18829	0.750378	0.289537	0.934047	1.15538
17097	Lake County	IL	1.37977	1.18768	1.02256	2.27477	0.748856	2.13295
17099	La Salle County	IL	1.01249	1.20714	1.3533	0.584475	0.832636	1.48354
17101	Lawrence County	IL	0.257332	0.962719	0.467906	-0.0827281	0.230979	0.453083
17103	Lee County	IL	0.501669	1.02279	0.822441	0.780481	0.813518	1.19101
17105	Livingston County	IL	0.258794	1.21942	1.02355	0.61418	0.565434	1.04522
17107	Logan County	IL	0.453617	1.16935	0.594087	0.527008	0.746154	1.01652
17109	McDonough County	IL	0.264624	1.14997	0.632664	-0.351982	1.01687	0.719454
17111	McHenry County	IL	1.14187	1.31692	0.895956	2.45078	0.418052	1.98601
17113	McLean County	IL	0.904795	1.24961	0.963598	1.11442	0.769706	1.52551
17115	Macon County	IL	1.27078	0.878904	0.545829	0.275047	0.674212	1.11093
17117	Macoupin County	IL	0.305391	1.16192	0.2319	0.28261	0.106854	0.536278
17119	Madison County	IL	1.52649	0.791978	0.319464	0.574852	0.697727	1.24418
17121	Marion County	IL	0.443566	0.778858	0.156813	0.0577789	0.759913	0.643178
17123	Marshall County	IL	0.23784	1.12623	0.942284	1.02155	-0.430177	0.791598
17125	Mason County	IL	0.0986028	0.78348	0.391359	0.201869	0.239505	0.454894
17127	Massac County	IL	0.923574	1.07958	0.144921	-0.219015	0.730039	0.746819
17129	Menard County	IL	-0.287978	1.15987	0.491536	1.22009	-0.71578	0.461063
17131	Mercer County	IL	0.126555	1.2142	0.434583	0.876929	-0.674251	0.483641
17133	Monroe County	IL	0.762149	-1.37393	0.313218	1.75185	-0.116875	0.723967
17135	Montgomery County	IL	0.1887	0.774221	0.11862	-0.0954519	0.628595	0.436278
17137	Morgan County	IL	0.377076	-0.133076	0.5329	0.299503	0.869179	0.686018
17139	Moultrie County	IL	0.160349	1.1681	0.414726	0.664757	0.345761	0.771102
17141	Ogle County	IL	0.340277	1.17778	0.66026	1.22026	0.169778	1.05287
17143	Peoria County	IL	1.34085	1.16171	0.715101	0.639729	0.977627	1.4857
17145	Perry County	IL	0.357893	-0.31339	-0.0136794	-0.369346	-0.273162	-0.178653
17147	Piatt County	IL	0.0533738	1.20621	0.816349	1.41708	0.530841	1.20838
17149	Pike County	IL	-0.0891297	1.18996	0.39264	-0.122144	0.229545	0.33827
17151	Pope County	IL	0.237084	-1.53046	-0.243466	-1.04477	-2.77613	-1.68264
17153	Pulaski County	IL	0.0550944	1.00273	0.330937	-1.23823	-0.152212	-0.23022
17155	Putnam County	IL	0.138281	1.21907	0.852137	0.705088	-0.570107	0.577019
17157	Randolph County	IL	0.0424601	1.1733	0.0620586	0.0544643	0.525967	0.464474
17159	Richland County	IL	0.390328	0.0812244	-0.137792	-0.0812345	0.164167	0.141627
17161	Rock Island Count	IL	1.66557	1.19109	0.391163	0.394786	0.811345	1.35991
17163	St. Clair County	IL	1.49578	-1.52155	0.692241	0.147484	0.760598	0.7624
17165	Saline County	IL	0.401015	-0.375094	0.135947	-0.509725	0.677688	0.158687
17167	Sangamon County	IL	0.817293	1.17349	0.638598	1.03496	1.26694	1.54065
17169	Schuyler County	IL	-0.315128	1.1082	-0.0913177	0.19792	0.215896	0.226932
17171	Scott County	IL	-0.547151	0.798185	0.347884	0.389065	-0.440359	0.0446224
17173	Shelby County	IL	-0.0995802	1.11258	0.105458	0.591781	-0.353621	0.301428
17175	Stark County	IL	-0.0424353	1.12832	0.82884	0.495975	-1.37862	0.116167
17177	Stephenson County	IL	0.695885	1.23432	0.578737	0.707693	0.720816	1.16894
17179	Tazewell County	IL	1.03565	1.22898	0.740348	1.12289	0.234055	1.31344
17181	Union County	IL	0.22932	1.10116	0.0605054	-0.607439	0.204076	0.144987
17183	Vermilion County	IL	0.807233	1.18895	0.832773	-0.065296	0.166672	0.772274
17185	Wabash County	IL	0.326765	1.16476	0.394114	0.0894973	-0.0708565	0.45081
17187	Warren County	IL	0.284071	0.828851	0.518467	0.469135	0.287695	0.683438
17189	Washington County	IL	-0.0121625	-0.402146	0.487976	0.659056	0.106287	0.347403
17191	Wayne County	IL	0.0548085	1.10206	0.0254108	-0.189552	0.0778079	0.188656
17193	White County	IL	0.249062	-1.45207	0.249228	-0.314533	0.145508	-0.183681
17195	Whiteside County	IL	0.953737	0.0551327	0.678055	0.649558	0.625442	1.00835
17197	Will County	IL	1.45314	1.14793	1.54168	2.36163	0.0970225	2.0918
17199	Williamson County	IL	0.77636	0.0524074	-0.397557	-0.189829	0.50569	0.281184
17201	Winnebago County	IL	1.30724	1.22194	0.586143	0.895395	0.81381	1.4877
17203	Woodford County	IL	0.322847	1.22163	1.08342	1.68825	-0.881923	0.96951
18001	Adams County	IN	0.967042	0.0621941	1.27026	0.926882	-0.531918	0.864412
18003	Allen County	IN	1.36446	0.984749	1.03213	0.908463	0.423138	1.45025
18005	Bartholomew Count	IN	0.885311	-0.0150837	0.94683	1.005	0.200887	1.02787
18007	Benton County	IN	-0.147009	0.01861	0.862049	1.26567	-0.860326	0.364197
18009	Blackford County	IN	0.686084	0.872145	0.792874	0.518513	-0.261602	0.72729
18011	Boone County	IN	0.800984	0.0214413	1.07172	1.7808	-0.214822	1.18606
18013	Brown County	IN	0.209943	0.846444	0.402465	0.681962	-0.361998	0.473706
18015	Carroll County	IN	0.433422	0.0162575	0.764799	0.950794	-0.612776	0.508584
18017	Cass County	IN	0.939928	0.743626	1.05227	0.814436	0.353977	1.20134
18019	Clark County	IN	1.57891	0.86561	1.34311	0.702518	0.0547204	1.37638
18021	Clay County	IN	0.554702	-0.0728622	0.281106	0.588561	-0.204389	0.409251
18023	Clinton County	IN	0.813386	0.0024495	0.865003	0.729742	-0.560349	0.600841
18025	Crawford County	IN	0.081619	-0.032251	0.154141	-0.379201	-0.564392	-0.285274
18027	Daviess County	IN	0.624219	-0.0157215	0.608256	-0.026175	-0.0063476	0.371903
18029	Dearborn County	IN	0.992913	-0.0166908	0.565385	1.60663	0.691074	1.36769
18031	Decatur County	IN	0.545346	0.914304	0.656435	0.667833	0.427531	0.956049
18033	De Kalb County	IN	0.96385	-1.5181	1.019	1.24483	-0.317907	0.696492
18035	Delaware County	IN	0.933189	0.917322	0.819755	-0.0197947	0.569706	0.925701
18037	Dubois County	IN	0.947048	0.0790733	0.903677	1.18145	0.22776	1.13243
18039	Elkhart County	IN	1.418	0.982638	0.880884	0.761283	0.271319	1.31477
18041	Fayette County	IN	0.701917	0.0330573	0.202161	0.369931	-0.282082	0.346457
18043	Floyd County	IN	1.69037	-0.0670256	0.645856	1.07175	-0.117181	1.12496
18045	Fountain County	IN	0.587521	-0.0077511	0.837707	0.519081	-1.03325	0.25976
18047	Franklin County	IN	0.368287	0.0020259	0.469248	0.879777	-0.0377623	0.582878
18049	Fulton County	IN	0.505742	0.109758	0.977992	0.567861	0.071917	0.713169
18051	Gibson County	IN	0.556732	-0.0008325	1.26606	0.464292	-0.0660983	0.700558
18053	Grant County	IN	0.969011	0.955565	1.04777	0.154166	0.0280046	0.878432
18055	Greene County	IN	0.367885	0.875926	0.0331998	0.147786	-0.199781	0.285846
18057	Hamilton County	IN	1.07837	0.919602	1.16165	3.07982	0.100873	2.08891
18059	Hancock County	IN	0.954933	0.920227	1.21817	2.04815	-0.366146	1.49655
18061	Harrison County	IN	0.727402	0.824032	0.364604	1.15374	-0.638019	0.719771
18063	Hendricks County	IN	0.887459	0.917878	0.701263	2.09409	-0.496992	1.29856
18065	Henry County	IN	0.703394	0.909876	0.78507	0.795146	-0.0091684	0.936063
18067	Howard County	IN	1.00272	0.937	0.956539	0.741641	0.209626	1.15244
18069	Huntington County	IN	0.936413	0.919684	0.964533	1.16091	-0.0887831	1.18034
18071	Jackson County	IN	0.738213	0.862212	0.693274	0.60943	0.491997	1.0249
18073	Jasper County	IN	0.220248	0.941085	1.35436	0.956511	-0.6343	0.766324
18075	Jay County	IN	0.540797	0.913955	1.05766	0.463914	-0.860458	0.519396
18077	Jefferson County	IN	0.765038	0.835638	0.613901	0.444342	-0.0653707	0.741111
18079	Jennings County	IN	0.520221	0.095558	0.261928	0.158846	-1.17524	-0.0943995
18081	Johnson County	IN	1.06206	0.94379	0.723365	1.64901	-0.575946	1.17125
18083	Knox County	IN	0.838399	0.171514	0.694321	-0.301201	0.876879	0.721725
18085	Kosciusko County	IN	0.916444	0.967609	1.01339	0.895104	0.395109	1.27021
18087	Lagrange County	IN	0.488293	0.994074	0.93697	0.566286	-0.65385	0.596889
18089	Lake County	IN	1.60329	0.906024	1.68238	0.320972	0.499894	1.50279
18091	La Porte County	IN	1.10556	0.885398	1.30615	0.728283	0.689881	1.44566
18093	Lawrence County	IN	0.751343	0.850689	0.434271	0.257281	0.104116	0.679123
18095	Madison County	IN	1.13518	0.936381	1.15703	0.719089	0.0037798	1.17085
18097	Marion County	IN	1.51314	0.974155	0.638329	0.43951	0.649187	1.29302
18099	Marshall County	IN	0.838937	0.963851	1.19431	0.902724	0.622688	1.37859
18101	Martin County	IN	0.117757	-0.0481698	0.0264473	-0.0397938	-0.576113	-0.185461
18103	Miami County	IN	0.759216	0.939716	0.825915	0.717767	-0.223527	0.864872
18105	Monroe County	IN	1.02013	0.0362239	0.4169	0.237147	0.842175	0.876075
18107	Montgomery County	IN	0.810463	0.88632	0.571692	0.918884	0.126299	1.00625
18109	Morgan County	IN	0.983209	0.926314	0.301097	1.24653	-0.69102	0.826772
18111	Newton County	IN	-0.0174624	0.0234682	1.18736	0.901871	-0.812444	0.37897
18113	Noble County	IN	0.931714	0.945466	0.747137	0.85888	0.006167	1.04182
18115	Ohio County	IN	0.955579	-0.0979961	1.00576	0.830441	-1.59963	0.331235
18117	Orange County	IN	0.155582	0.840483	0.459954	-0.052807	-0.323857	0.202021
18119	Owen County	IN	0.138135	-0.0480283	0.0680603	0.192356	-1.43504	-0.390323
18121	Parke County	IN	0.316556	0.909989	-0.0886776	0.329247	-0.433068	0.225016
18123	Perry County	IN	0.933347	0.81835	-0.115996	0.222905	0.115307	0.574163
18125	Pike County	IN	0.336565	0.0855258	0.966363	0.144138	-1.33967	-0.0295799
18127	Porter County	IN	1.16369	0.859337	1.26583	1.63511	0.299906	1.65533
18129	Posey County	IN	1.05347	0.0765197	0.700609	0.98528	-0.997622	0.591487
18131	Pulaski County	IN	0.0275056	0.930898	1.18383	0.429812	0.0162141	0.684587
18133	Putnam County	IN	0.450395	0.915465	0.256213	0.82804	-0.227843	0.63457
18135	Randolph County	IN	0.329866	0.918392	0.900608	0.41438	-0.238265	0.610312
18137	Ripley County	IN	0.524784	0.13661	0.459543	0.947436	0.207146	0.775049
18139	Rush County	IN	0.334465	-0.0684981	0.566959	0.798432	-0.499952	0.385731
18141	St. Joseph County	IN	1.31071	-1.51968	1.04352	0.582733	0.70997	0.94437
18143	Scott County	IN	0.670715	-0.0981422	1.25032	0.0124537	-0.652878	0.331069
18145	Shelby County	IN	0.955396	0.932747	0.880228	1.13438	-0.370271	1.05334
18147	Spencer County	IN	0.650516	-0.0482551	0.368588	0.804406	-0.891975	0.304168
18149	Starke County	IN	0.325229	0.897288	1.37622	0.0912617	-0.952059	0.353717
18151	Steuben County	IN	0.552037	0.903604	0.815606	0.961992	0.622653	1.18441
18153	Sullivan County	IN	0.176597	0.201527	0.378281	0.204734	-0.481115	0.108167
18155	Switzerland Count	IN	0.690988	-0.0415598	0.86981	-0.218029	-2.7922	-0.62395
18157	Tippecanoe County	IN	1.42701	0.954302	0.768098	0.344324	0.357953	1.15296
18159	Tipton County	IN	0.168844	0.0055414	1.03829	1.40366	-0.350901	0.759244
18161	Union County	IN	0.0515941	-0.0316763	0.433206	0.665167	-1.05965	0.0020005
18163	Vanderburgh Count	IN	1.49635	0.890864	1.11098	0.26283	0.643329	1.33338
18165	Vermillion County	IN	0.562145	0.893436	0.247795	0.33119	-0.970778	0.206405
18167	Vigo County	IN	1.2928	0.894809	0.386047	-0.0941174	0.816777	0.987531
18169	Wabash County	IN	0.94293	0.905458	0.744905	0.924196	-0.213387	0.982738
18171	Warren County	IN	0.0758129	-0.0109712	0.700471	1.18425	-2.32079	-0.171231
18173	Warrick County	IN	1.0503	0.912432	0.816384	1.69724	-0.81822	1.1175
18175	Washington County	IN	0.680197	0.846292	0.78504	0.274496	0.0702447	0.745463
18177	Wayne County	IN	0.741197	0.953273	0.788613	0.199612	0.573227	0.942135
18179	Wells County	IN	0.806294	-0.0236447	1.04253	1.3133	-0.964913	0.719286
18181	White County	IN	0.457626	0.885476	0.74103	0.604785	0.0416985	0.779064
18183	Whitley County	IN	0.606757	0.935221	0.862255	1.40142	-0.332695	1.04316
19001	Adair County	IA	-0.859344	-1.06712	0.806333	0.839973	0.826027	0.346992
19003	Adams County	IA	-0.971453	-1.1568	0.659352	0.422937	1.46225	0.321839
19005	Allamakee County	IA	-0.381826	0.225489	0.628457	0.166796	-0.310024	0.0352737
19007	Appanoose County	IA	-0.252845	-1.03183	0.340365	-0.242296	-0.134542	-0.328757
19009	Audubon County	IA	-0.726523	-1.43599	0.777481	0.475599	-1.30795	-0.599979
19011	Benton County	IA	0.0970079	0.187717	0.811656	1.27384	-0.528208	0.590985
19013	Black Hawk County	IA	1.0449	0.21198	0.671968	0.413434	0.705343	1.00649
19015	Boone County	IA	0.215805	-1.1314	0.748674	1.14858	-0.117893	0.468696
19017	Bremer County	IA	0.192239	0.232663	0.663593	1.17875	0.484986	0.92362
19019	Buchanan County	IA	0.0908554	-1.12496	0.719022	0.685771	-0.101335	0.246778
19021	Buena Vista Count	IA	-0.586593	-1.0214	0.870382	0.497176	-0.0969995	0.0013784
19023	Butler County	IA	-0.391454	-1.27876	0.689437	0.77553	-1.11872	-0.294365
19025	Calhoun County	IA	-0.788254	-1.07255	0.731335	0.59589	-0.4142	-0.194897
19027	Carroll County	IA	-0.145466	0.219432	0.858616	1.0478	0.92443	0.967388
19029	Cass County	IA	-0.492463	0.498973	0.784091	0.571211	0.777766	0.64208
19031	Cedar County	IA	0.153401	0.182853	0.645127	1.34512	-1.25765	0.325249
19033	Cerro Gordo Count	IA	0.619263	-0.938729	0.886756	0.679617	1.43101	1.06797
19035	Cherokee County	IA	-0.716266	0.130414	1.04912	0.912012	-0.0604946	0.394246
19037	Chickasaw County	IA	-0.297744	0.513679	0.648362	0.662349	0.861279	0.740257
19039	Clarke County	IA	-0.409068	-1.0891	0.538805	0.379515	0.63781	0.180527
19041	Clay County	IA	-0.227721	-1.47043	0.857027	0.818148	1.16513	0.620803
19043	Clayton County	IA	-0.497824	0.471242	0.633085	0.569856	0.0256765	0.318769
19045	Clinton County	IA	1.16834	0.475708	0.71414	0.652328	0.531256	1.13896
19047	Crawford County	IA	-0.788104	0.465614	0.7291	0.524324	-0.0007432	0.216143
19049	Dallas County	IA	0.252119	0.235122	0.724402	1.70271	-0.123379	0.941283
19051	Davis County	IA	-0.582836	-1.16424	0.623005	0.0217261	0.050452	-0.221518
19053	Decatur County	IA	-0.877302	-1.13408	0.7115	-0.290847	-0.250154	-0.523055
19055	Delaware County	IA	-0.0682254	0.193371	0.653264	0.846037	-0.143231	0.466465
19057	Des Moines County	IA	0.822019	-1.06898	0.508885	0.38707	1.29718	0.848228
19059	Dickinson County	IA	-0.342402	0.537698	0.80342	0.755036	1.24655	0.948071
19061	Dubuque County	IA	0.981312	0.497519	0.613929	0.864275	1.01562	1.30733
19063	Emmet County	IA	-0.311472	0.147238	0.727889	0.474214	0.212211	0.380626
19065	Fayette County	IA	-0.126931	0.489767	0.72399	0.474841	0.201253	0.504433
19067	Floyd County	IA	-0.0354362	0.146981	0.880461	0.718509	0.830571	0.837958
19069	Franklin County	IA	-0.316435	0.198822	0.779597	0.749303	0.172463	0.493904
19071	Fremont County	IA	-0.609507	0.618461	0.743142	0.708928	-0.863036	0.0680031
19073	Greene County	IA	-0.639068	-1.40833	0.779113	0.564922	0.20722	0.0217014
19075	Grundy County	IA	-0.383068	0.156601	0.786717	0.999046	0.101607	0.534618
19077	Guthrie County	IA	-1.07712	-1.11028	0.61094	0.665771	-0.255655	-0.251819
19079	Hamilton County	IA	-0.140728	0.551947	0.814236	1.09632	0.17966	0.766663
19081	Hancock County	IA	-0.653256	-0.970624	0.956057	1.03753	-1.34977	-0.237302
19083	Hardin County	IA	-0.415733	0.233498	0.681682	0.665046	0.187438	0.411664
19085	Harrison County	IA	-0.195009	0.511901	0.93124	0.89616	-0.045418	0.614227
19087	Henry County	IA	0.210237	0.152284	0.644859	0.733464	0.304847	0.673462
19089	Howard County	IA	-0.508925	0.500551	0.589925	0.579151	-0.509199	0.117315
19091	Humboldt County	IA	-0.293744	0.227146	0.737781	0.976185	0.367371	0.653324
19093	Ida County	IA	-0.843758	-0.52854	0.725121	0.744988	-0.0702767	0.0683366
19095	Iowa County	IA	-0.168449	0.451101	0.63077	1.26287	0.552087	0.886282
19097	Jackson County	IA	0.177709	0.162395	0.623425	0.505404	-0.0705749	0.434069
19099	Jasper County	IA	0.520477	-1.35364	0.89138	1.11529	0.0662806	0.627293
19101	Jefferson County	IA	0.259211	-1.42485	0.480844	0.494826	0.666045	0.388959
19103	Johnson County	IA	1.45376	0.51965	0.666373	0.794909	1.09736	1.49407
19105	Jones County	IA	0.18369	0.460142	0.390872	0.968553	0.219618	0.710262
19107	Keokuk County	IA	-0.441452	0.149746	0.6675	0.54705	-0.464737	0.100524
19109	Kossuth County	IA	-0.198727	0.518346	0.898699	0.710517	0.197041	0.622174
19111	Lee County	IA	0.779692	0.5027	0.506085	0.312064	0.765364	0.905317
19113	Linn County	IA	1.13869	0.517502	0.721578	1.27365	0.664118	1.42491
19115	Louisa County	IA	-0.101582	0.458982	0.632532	0.411815	-1.01489	0.0153735
19117	Lucas County	IA	-0.294796	-1.16222	0.550543	0.0093571	0.439434	-0.0040502
19119	Lyon County	IA	-0.776569	-1.46051	0.922742	0.944716	-0.630018	-0.155178
19121	Madison County	IA	-0.151511	-1.12378	0.704589	1.15264	-0.713461	0.114567
19123	Mahaska County	IA	0.328822	0.486509	0.816234	0.562324	0.165115	0.708867
19125	Marion County	IA	0.470361	0.468639	0.629371	0.988957	-0.139371	0.755491
19127	Marshall County	IA	0.361808	0.109752	0.614166	0.539791	0.564942	0.730246
19129	Mills County	IA	0.325485	-1.41325	0.754288	1.02712	-0.161819	0.393127
19131	Mitchell County	IA	-0.308681	-1.09574	0.786489	0.799497	-0.626367	-0.0157858
19133	Monona County	IA	-0.622992	0.205843	0.886065	0.525086	0.600932	0.487944
19135	Monroe County	IA	-0.399842	-1.52415	0.609518	0.47312	-0.339882	-0.19806
19137	Montgomery County	IA	-0.203609	-1.38381	0.797207	0.375783	1.31993	0.515654
19139	Muscatine County	IA	1.13565	0.514752	0.538881	0.643236	0.466245	1.05892
19141	O'Brien County	IA	-0.486302	-1.51955	0.912706	0.76121	0.174596	0.154668
19143	Osceola County	IA	-0.855147	-1.46869	0.95542	0.779081	-1.21949	-0.45296
19145	Page County	IA	-0.115227	-0.956396	0.76046	0.493147	1.04574	0.561634
19147	Palo Alto County	IA	-0.642713	-1.38017	0.943382	0.642093	0.194555	0.0964292
19149	Plymouth County	IA	-0.243051	0.240864	1.27102	1.46584	0.0737553	0.902879
19151	Pocahontas County	IA	-0.92534	0.192482	0.89868	0.697805	-0.462591	0.0626792
19153	Polk County	IA	1.18645	0.457442	0.611433	1.01351	1.07708	1.45021
19155	Pottawattamie Cou	IA	0.913806	0.504651	0.848835	0.774652	0.708145	1.20435
19157	Poweshiek County	IA	0.0195291	-1.16245	0.801429	0.668673	0.428512	0.424058
19159	Ringgold County	IA	-1.23015	-1.52293	0.678404	-0.130129	0.333516	-0.454371
19161	Sac County	IA	-0.982219	-1.15193	0.939046	0.582315	0.157703	-0.0166992
19163	Scott County	IA	1.63666	0.948864	0.680077	0.796704	0.818251	1.54135
19165	Shelby County	IA	-0.723433	0.137941	0.792684	1.23153	0.143322	0.518292
19167	Sioux County	IA	-0.122839	-1.09977	1.07398	1.1539	-0.252823	0.400064
19169	Story County	IA	0.724319	0.20479	0.684733	0.855665	0.774504	1.09146
19171	Tama County	IA	-0.249931	-1.42658	0.838793	0.770259	-0.601928	-0.0451015
19173	Taylor County	IA	-1.17549	-1.52284	0.704054	0.2461	0.516542	-0.217409
19175	Union County	IA	-0.0777458	-1.07597	0.602723	0.475428	0.962145	0.471129
19177	Van Buren County	IA	-0.489586	-1.52366	0.475377	0.0745706	-0.577325	-0.505723
19179	Wapello County	IA	0.526436	-1.08942	0.533426	-0.133998	1.05746	0.46127
19181	Warren County	IA	0.432692	-1.43166	0.581475	1.77575	-0.219722	0.644667
19183	Washington County	IA	0.263295	0.527321	0.855521	1.01037	0.429358	0.972406
19185	Wayne County	IA	-1.11766	-1.51205	0.557544	-0.177359	0.0339765	-0.573843
19187	Webster County	IA	0.347476	-1.01331	0.86998	0.486205	1.15204	0.778891
19189	Winnebago County	IA	-0.20853	0.522733	0.784985	0.935391	0.0050323	0.604188
19191	Winneshiek County	IA	-0.332487	0.157191	0.629632	0.881664	0.251285	0.518107
19193	Woodbury County	IA	0.701063	0.515807	1.04308	0.470797	0.969493	1.16502
19195	Worth County	IA	-0.48291	0.577721	0.80856	0.887334	-0.243748	0.416426
19197	Wright County	IA	-0.504777	-1.39244	0.702345	0.706189	0.105368	0.0672042
20001	Allen County	KS	-0.130493	-1.51902	0.194935	-0.0259989	0.509198	-0.100898
20003	Anderson County	KS	-0.732774	-1.51996	0.407702	0.310688	0.277189	-0.207334
20005	Atchison County	KS	0.47603	-1.51215	0.329173	0.274469	0.754019	0.353554
20007	Barber County	KS	-1.83504	-1.52594	0.367121	0.459906	1.15846	-0.226447
20009	Barton County	KS	-0.328222	-1.525	0.554534	-0.0045078	1.11097	0.15637
20011	Bourbon County	KS	0.098398	-1.51898	0.560352	0.0816649	0.499013	0.118289
20013	Brown County	KS	-0.617745	-1.51629	0.548569	0.16655	-0.0643091	-0.306756
20015	Butler County	KS	0.166257	-1.51712	0.46921	1.19988	-0.396821	0.219362
20017	Chase County	KS	-1.57808	-1.52169	0.130233	0.185351	-1.31351	-1.20663
20019	Chautauqua County	KS	-1.10059	-1.52164	-0.142299	-0.204869	-0.937232	-1.12856
20021	Cherokee County	KS	0.204198	-1.527	0.657069	-0.216134	-0.31346	-0.229082
20023	Cheyenne County	KS	-2.1229	-1.50867	0.420438	0.333393	0.0318794	-0.767153
20025	Clark County	KS	-2.30613	-1.52447	0.0805207	0.465891	-0.120528	-0.933421
20027	Clay County	KS	-0.590827	-1.52549	0.475817	0.621929	0.401343	0.0245319
20029	Cloud County	KS	-0.767628	-1.5246	0.36065	0.163498	0.85743	-0.0787352
20031	Coffey County	KS	-0.964209	-1.51948	0.356699	0.560725	-0.294963	-0.414577
20033	Comanche County	KS	-2.29013	-1.5247	-0.0356143	0.424265	-0.808056	-1.22634
20035	Cowley County	KS	0.108921	-1.52426	0.503193	0.0044728	0.399118	0.0391255
20037	Crawford County	KS	0.458752	-1.52586	0.611382	-0.193854	0.898054	0.296559
20039	Decatur County	KS	-1.38518	-1.51238	0.416543	0.315583	1.60136	0.0526563
20041	Dickinson County	KS	-0.368198	-1.52323	0.594983	0.74883	0.498204	0.219673
20043	Doniphan County	KS	-0.176797	-1.51736	0.346132	0.0054949	-1.51237	-0.798119
20045	Douglas County	KS	0.895433	-1.51892	0.426808	0.577695	0.930183	0.706051
20047	Edwards County	KS	-1.52617	-1.52387	0.302454	0.207501	-0.335215	-0.776512
20049	Elk County	KS	-1.06606	-1.51961	0.181485	-0.468413	-2.1278	-1.5601
20051	Ellis County	KS	-0.551478	-1.52311	0.544971	0.393362	1.27804	0.289396
20053	Ellsworth County	KS	-1.3052	-1.51966	0.298593	0.425162	0.469873	-0.323389
20055	Finney County	KS	-0.0684412	-1.51848	0.670668	-0.313555	0.450975	-0.0779776
20057	Ford County	KS	-0.625843	-1.52408	0.478311	-0.224479	0.59272	-0.241353
20059	Franklin County	KS	0.165689	-1.52017	0.254686	0.761808	0.543584	0.333177
20061	Geary County	KS	0.288743	-1.52125	0.424321	-0.10321	0.626864	0.122062
20063	Gove County	KS	-1.91024	-1.51305	0.908232	0.73525	-1.91902	-1.1138
20065	Graham County	KS	-1.36925	-1.51674	0.368163	-0.004497	0.410736	-0.51193
20067	Grant County	KS	-0.645258	-1.51567	0.630739	0.0145802	0.705856	-0.0713377
20069	Gray County	KS	-1.58898	-1.51934	0.710546	0.539837	-1.10937	-0.838252
20071	Greeley County	KS	-2.13814	-1.50965	0.495978	0.042773	-0.985335	-1.23307
20073	Greenwood County	KS	-0.949459	-1.51921	0.450803	-0.286972	-0.14426	-0.653091
20075	Hamilton County	KS	-1.82663	-1.5109	0.470707	-0.272705	-1.4921	-1.43693
20077	Harper County	KS	-1.30946	-1.52709	0.158676	0.0307706	0.520265	-0.498003
20079	Harvey County	KS	0.270474	-1.52979	0.534494	0.926468	0.351446	0.439041
20081	Haskell County	KS	-1.53329	-1.51815	0.640645	0.209212	-1.86278	-1.23888
20083	Hodgeman County	KS	-1.77548	-1.52092	0.571508	0.23453	-3.42097	-1.9004
20085	Jackson County	KS	-0.149913	-1.51764	-0.115532	0.918366	0.157803	0.0400364
20087	Jefferson County	KS	-0.126975	-1.52336	0.158408	1.1843	-0.0973615	0.132313
20089	Jewell County	KS	-1.79126	-1.52168	1.31478	0.353345	-0.0913485	-0.441967
20091	Johnson County	KS	1.26921	-1.52815	0.684022	2.5146	0.6644	1.55169
20093	Kearny County	KS	-1.35223	-1.51301	0.665952	0.26036	-1.33515	-0.95612
20095	Kingman County	KS	-0.751661	-1.52373	0.529591	0.68003	-1.155	-0.560292
20097	Kiowa County	KS	-1.96237	-1.52412	0.197762	0.319967	-0.0709904	-0.818656
20099	Labette County	KS	0.281444	-1.52176	0.514649	0.0674397	0.174014	0.0451848
20101	Lane County	KS	-2.12336	-1.51671	0.609514	0.685995	-1.01657	-0.962555
20103	Leavenworth Count	KS	0.756127	-1.52176	0.164766	1.29499	0.163713	0.579841
20105	Lincoln County	KS	-1.68929	-1.52217	0.387311	0.423404	0.0681216	-0.579985
20107	Linn County	KS	-0.726493	-1.52051	0.556864	0.0808565	-0.25286	-0.444608
20109	Logan County	KS	-2.07277	-1.51043	0.64678	0.622796	0.725559	-0.323674
20111	Lyon County	KS	0.266426	-1.51632	0.462278	-0.0399125	0.39543	0.0658138
20113	McPherson County	KS	0.190035	-1.5255	0.581258	1.0121	0.524554	0.520606
20115	Marion County	KS	-1.21395	-1.52162	0.612133	0.662777	-0.0237103	-0.293146
20117	Marshall County	KS	-0.760156	-1.52167	0.599701	0.438839	0.398092	-0.0706348
20119	Meade County	KS	-1.5096	-1.52163	0.447047	0.349394	-1.41389	-1.06816
20121	Miami County	KS	-0.0109066	-1.52234	0.420763	1.42221	0.162646	0.431826
20123	Mitchell County	KS	-1.44451	-1.51619	1.00754	0.421928	-0.191569	-0.415757
20125	Montgomery County	KS	0.65536	-1.52001	0.216616	-0.0788392	0.756196	0.248719
20127	Morris County	KS	-1.02615	-1.51188	0.240681	0.316858	-0.731486	-0.719337
20129	Morton County	KS	-1.8879	-1.51316	-0.0077373	0.0640573	-1.6546	-1.52212
20131	Nemaha County	KS	-0.928546	-1.5222	0.291645	0.669419	0.585328	-0.0588254
20133	Neosho County	KS	0.100938	-1.51944	0.350151	0.0111208	0.453352	0.0168924
20135	Ness County	KS	-1.85579	-1.51983	0.541854	0.489515	-0.50075	-0.776236
20137	Norton County	KS	-1.71511	-1.51103	0.470596	0.278229	0.432454	-0.486754
20139	Osage County	KS	-0.336792	-1.5187	0.477234	0.786786	-0.185878	-0.0356903
20141	Osborne County	KS	-2.09136	-1.52165	0.680297	0.137763	0.664429	-0.53099
20143	Ottawa County	KS	-1.04703	-1.52366	0.264972	0.731936	-0.173286	-0.359937
20145	Pawnee County	KS	-1.34846	-1.52418	0.60507	-0.0272764	-0.0424136	-0.613687
20147	Phillips County	KS	-1.24533	-1.51628	0.639761	0.44201	0.018147	-0.364742
20149	Pottawatomie Coun	KS	-0.342844	-1.52011	0.607334	0.941136	0.445781	0.287143
20151	Pratt County	KS	-0.381491	-1.52498	0.661632	0.499855	0.359202	0.0873131
20153	Rawlins County	KS	-2.00192	-1.50847	0.432077	0.254444	-0.574099	-0.972409
20155	Reno County	KS	0.329312	-1.52676	0.234818	0.350824	0.420563	0.181268
20157	Republic County	KS	-1.20779	-1.52155	0.684648	0.409829	-0.334221	-0.480672
20159	Rice County	KS	-0.749409	-1.5257	0.18873	0.336639	-0.330223	-0.486281
20161	Riley County	KS	0.552638	-1.52284	0.442748	0.239649	0.443556	0.283605
20163	Rooks County	KS	-1.68763	-1.52079	0.730861	0.323759	-0.129228	-0.593428
20165	Rush County	KS	-1.47684	-1.52299	0.715472	0.202657	-0.957091	-0.872214
20167	Russell County	KS	-1.27268	-1.51689	0.513618	0.0731641	0.804843	-0.2646
20169	Saline County	KS	0.284886	-1.52195	0.462727	0.655466	1.22671	0.640197
20171	Scott County	KS	-1.64502	-1.51158	0.839692	0.961239	-0.378888	-0.393137
20173	Sedgwick County	KS	0.956191	-1.52406	0.47632	0.646299	0.512314	0.614312
20175	Seward County	KS	-0.183896	-1.52142	0.21362	-0.671423	0.358973	-0.416701
20177	Shawnee County	KS	0.964494	-1.51638	0.396586	0.728959	0.81488	0.738197
20179	Sheridan County	KS	-1.16031	-1.51203	0.667092	0.833087	-2.013	-0.915895
20181	Sherman County	KS	-1.01161	-1.50947	0.452761	0.327713	0.782719	-0.0996191
20183	Smith County	KS	-1.07418	-1.51927	0.640023	0.206525	-0.287608	-0.506992
20185	Stafford County	KS	-1.46877	-1.52416	0.309668	0.112859	0.237872	-0.582269
20187	Stanton County	KS	-1.90746	-1.51282	0.467265	0.0947091	-3.54196	-2.07155
20189	Stevens County	KS	-1.268	-1.51562	0.304873	0.364407	-1.53575	-1.06094
20191	Sumner County	KS	-0.279753	-1.52521	0.438443	0.685142	-0.0517109	-0.0179416
20193	Thomas County	KS	-1.17713	-1.51181	0.586186	0.813618	1.53532	0.339362
20195	Trego County	KS	-1.72529	-1.52026	0.462869	0.352704	-1.34599	-1.11276
20197	Wabaunsee County	KS	-0.634278	-1.51581	0.404959	0.993772	-1.27579	-0.476329
20199	Wallace County	KS	-2.28729	-1.5097	0.444003	0.176373	-2.08055	-1.64691
20201	Washington County	KS	-1.41178	-1.52234	0.366134	0.239694	0.294986	-0.476946
20203	Wichita County	KS	-1.95697	-1.50915	0.607074	-0.316469	-0.411816	-1.06778
20205	Wilson County	KS	0.298603	-1.51942	0.394434	-0.203259	-0.0167319	-0.154989
20207	Woodson County	KS	-0.513166	-1.51906	0.113016	-0.15635	-0.335298	-0.614432
20209	Wyandotte County	KS	1.58547	-1.51971	0.423438	-0.382803	0.417112	0.391014
21001	Adair County	KY	-0.255256	1.09397	-0.461487	-1.47967	-0.111614	-0.619834
21003	Allen County	KY	0.149904	1.03116	-0.175331	-0.708838	-0.909579	-0.405604
21005	Anderson County	KY	0.244957	0.607323	1.30146	0.81299	-0.800843	0.582007
21007	Ballard County	KY	0.288029	1.1049	0.405737	-0.105168	-2.54523	-0.545595
21009	Barren County	KY	0.528607	-1.52533	-0.256448	-0.334864	0.219233	-0.221738
21011	Bath County	KY	-0.241509	-1.51948	0.652824	-0.936313	-1.12076	-0.953979
21013	Bell County	KY	0.0963299	0.921892	-0.309285	-2.03258	-0.56293	-0.863112
21015	Boone County	KY	1.55304	1.08335	1.04272	1.77003	0.847179	2.02184
21017	Bourbon County	KY	0.514894	0.98141	1.69244	0.157654	0.0406619	0.910394
21019	Boyd County	KY	1.40439	1.03699	0.0962352	-0.0715429	0.893271	1.00888
21021	Boyle County	KY	0.612146	0.642198	0.866959	0.266975	0.822467	0.977074
21023	Bracken County	KY	0.15009	-0.341355	0.485574	0.127327	-2.09625	-0.59038
21025	Breathitt County	KY	-0.447101	1.17692	-0.616586	-2.11301	-0.0226002	-0.924649
21027	Breckinridge Coun	KY	0.0129385	1.10115	-0.0101675	-0.648153	-0.77252	-0.321123
21029	Bullitt County	KY	1.15717	0.74596	0.574342	0.911488	-0.729295	0.787448
21031	Butler County	KY	0.0915388	1.10598	-0.614854	-0.72156	-0.338734	-0.331528
21033	Caldwell County	KY	0.184509	1.07624	0.137999	-0.414572	-0.209112	0.0698158
21035	Calloway County	KY	0.709793	1.06855	-0.152026	-0.487545	0.595175	0.435508
21037	Campbell County	KY	1.71828	1.07489	0.92656	0.904945	0.67227	1.65048
21039	Carlisle County	KY	0.177818	1.09314	0.0118352	-0.327055	-2.96551	-0.933903
21041	Carroll County	KY	0.701545	0.745207	0.968193	-0.345062	1.58666	1.09937
21043	Carter County	KY	0.233602	-0.204949	-0.129795	-1.07297	-0.355722	-0.533615
21045	Casey County	KY	-0.191563	-1.2227	0.3176	-1.44519	-0.923648	-1.09749
21047	Christian County	KY	0.882697	0.829969	-0.184043	-0.34554	0.0179281	0.286511
21049	Clark County	KY	0.896853	1.10848	1.3151	0.525343	0.304756	1.19932
21051	Clay County	KY	-0.138569	-0.352288	-0.305618	-2.60067	-0.659858	-1.436
21053	Clinton County	KY	-0.235344	1.08232	-0.79451	-1.71595	-0.169883	-0.819565
21055	Crittenden County	KY	0.175645	1.06201	0.184326	-1.02506	-1.13498	-0.493807
21057	Cumberland County	KY	-0.524977	1.07762	-0.60524	-1.52924	-1.63607	-1.33071
21059	Daviess County	KY	1.42664	0.64276	0.0290164	0.249839	0.727642	0.986815
21061	Edmonson County	KY	0.0193455	1.10202	-0.722827	-0.953289	-1.29524	-0.824344
21063	Elliott County	KY	-0.287724	0.61552	-0.286193	-1.71429	-2.27571	-1.5494
21065	Estill County	KY	-0.0518467	1.10509	0.0636867	-1.42556	-0.438241	-0.498613
21067	Fayette County	KY	1.28993	-0.93142	2.09453	0.530459	1.04702	1.44288
21069	Fleming County	KY	-0.121417	0.620849	1.10104	-0.7652	-1.80813	-0.570215
21071	Floyd County	KY	0.0278444	-0.0689657	-0.868344	-1.65122	0.254419	-0.785141
21073	Franklin County	KY	0.906964	1.06193	1.46139	0.409742	0.958596	1.42848
21075	Fulton County	KY	0.0138149	1.0946	0.387388	-1.10025	-0.0422545	-0.118789
21077	Gallatin County	KY	0.674647	0.0900242	0.737046	0.0554088	-1.04646	0.0980134
21079	Garrard County	KY	0.14858	-1.1965	0.76011	-0.302758	-0.792277	-0.365178
21081	Grant County	KY	0.624596	1.18454	0.80361	0.140886	-0.111411	0.677419
21083	Graves County	KY	0.550933	1.18675	0.0480255	-0.360708	-0.0793711	0.261151
21085	Grayson County	KY	0.191739	1.08219	-0.596031	-0.996446	-0.170792	-0.34
21087	Green County	KY	-0.206881	-0.0227355	-0.284449	-0.76593	-0.70895	-0.707062
21089	Greenup County	KY	1.02917	0.716909	-0.0185512	-0.0539796	-0.325483	0.349239
21091	Hancock County	KY	0.517421	1.10897	-0.108919	0.134967	-2.6495	-0.554117
21093	Hardin County	KY	1.10206	0.840296	-0.300009	0.37202	0.479254	0.775426
21095	Harlan County	KY	-0.0191385	0.95108	-0.362883	-2.20356	0.0266549	-0.763825
21097	Harrison County	KY	0.22974	0.609884	1.32662	0.265608	-0.837531	0.361133
21099	Hart County	KY	0.0282771	1.09707	-0.558911	-1.28705	-0.805676	-0.72623
21101	Henderson County	KY	1.48386	1.05469	0.59769	0.137423	0.51564	1.12227
21103	Henry County	KY	0.412047	-1.53012	1.18781	0.168668	-0.215575	0.173723
21105	Hickman County	KY	-0.106919	1.10958	0.137096	-0.746508	-1.13142	-0.4886
21107	Hopkins County	KY	0.730081	1.07902	-0.206708	-0.445547	0.403718	0.375744
21109	Jackson County	KY	-0.106941	1.07338	-0.839828	-2.04708	-0.098116	-0.889818
21111	Jefferson County	KY	1.85085	0.779669	1.16018	0.466165	1.07878	1.68623
21113	Jessamine County	KY	0.77402	0.860819	1.08951	0.617658	-0.470355	0.8005
21115	Johnson County	KY	-0.0463636	-0.2146	-0.749499	-1.15917	0.147517	-0.655631
21117	Kenton County	KY	1.85695	-0.34037	0.969653	1.08439	0.411524	1.4192
21119	Knott County	KY	-0.349193	-0.298242	-1.37592	-2.18939	-1.28012	-1.86561
21121	Knox County	KY	0.168049	0.875254	-0.0955437	-2.0884	0.259867	-0.509308
21123	Larue County	KY	-0.0840301	0.861576	-0.310774	-0.191415	-0.416631	-0.179164
21125	Laurel County	KY	0.701655	1.0821	-0.191845	-0.80362	-0.100316	0.0499694
21127	Lawrence County	KY	0.0492146	-0.330522	-0.507444	-1.85502	-0.666545	-1.1394
21129	Lee County	KY	-0.421297	1.11525	-0.565986	-1.91761	-0.963415	-1.18058
21131	Leslie County	KY	-0.427119	-0.193195	-0.974872	-2.24447	-1.02247	-1.68871
21133	Letcher County	KY	-0.108975	1.11435	-0.216096	-1.75116	0.267574	-0.462663
21135	Lewis County	KY	-0.0166192	-0.245577	0.506632	-1.79717	-0.589406	-0.81371
21137	Lincoln County	KY	0.0606315	0.565571	0.467734	-0.749789	-1.08541	-0.424628
21139	Livingston County	KY	0.729568	1.07751	0.185512	-0.125796	-0.860287	0.147122
21141	Logan County	KY	0.342684	0.81689	-0.56987	-0.292589	0.441883	0.162747
21143	Lyon County	KY	0.0758953	1.09373	0.102192	-0.590895	-0.533349	-0.160294
21145	McCracken County	KY	1.30192	1.14249	0.266805	0.0228757	1.3998	1.26092
21147	McCreary County	KY	0.0329169	1.07896	-0.979666	-2.29434	-1.12267	-1.34646
21149	McLean County	KY	0.333733	1.09209	0.0221167	-0.330926	-1.9578	-0.511667
21151	Madison County	KY	1.00228	0.973989	0.5825	-0.0698173	0.506626	0.852225
21153	Magoffin County	KY	-0.397547	0.184313	-0.456973	-2.33034	-0.518028	-1.31266
21155	Marion County	KY	-0.0512082	1.08917	0.585766	-0.460579	-0.457076	0.0068976
21157	Marshall County	KY	0.805828	1.07411	0.0100243	0.328533	-0.528186	0.419096
21159	Martin County	KY	-0.0872771	-0.323693	-1.87104	-2.39069	-1.55975	-2.0958
21161	Mason County	KY	0.415424	-0.0550043	1.02975	-0.218778	0.883237	0.659007
21163	Meade County	KY	0.765114	0.882561	0.249225	0.130837	-1.85038	-0.12124
21165	Menifee County	KY	-0.458854	-1.52709	-0.536871	-2.16844	-1.91631	-2.12414
21167	Mercer County	KY	0.233434	0.795773	0.943915	0.263396	4.95e-05	0.594602
21169	Metcalfe County	KY	-0.290832	-1.53239	-0.662376	-1.28067	-0.870629	-1.38089
21171	Monroe County	KY	-0.322693	1.07839	-0.249871	-1.51834	-0.247789	-0.651695
21173	Montgomery County	KY	0.217776	1.09065	0.64114	-0.220871	0.693048	0.626747
21175	Morgan County	KY	-0.421524	-0.332727	-0.451688	-1.61876	-1.30939	-1.43189
21177	Muhlenberg County	KY	0.343712	1.08972	-0.185855	-0.780114	-0.444973	-0.188196
21179	Nelson County	KY	0.488961	0.613254	0.763682	0.473713	0.385892	0.820254
21181	Nicholas County	KY	-0.0727798	-0.0237418	0.863138	-0.554138	-0.628963	-0.230549
21183	Ohio County	KY	0.248626	1.11584	-0.236216	-0.648587	-0.707807	-0.27574
21185	Oldham County	KY	0.91952	0.735942	1.27333	2.5169	-0.52911	1.58527
21187	Owen County	KY	0.226085	-1.5174	0.825704	-0.48084	-1.10053	-0.56046
21189	Owsley County	KY	-0.460335	1.07839	-0.192955	-3.08129	-3.19539	-2.35514
21191	Pendleton County	KY	0.415353	-0.0191205	1.00089	0.263985	-1.06356	0.134266
21193	Perry County	KY	0.061498	1.07777	-0.749622	-1.82689	0.660575	-0.444698
21195	Pike County	KY	0.0748723	-0.151174	-0.78967	-1.26054	-0.0450302	-0.721528
21197	Powell County	KY	-0.0193823	0.193554	0.2775	-1.1463	0.042054	-0.316998
21199	Pulaski County	KY	0.717764	1.01999	-0.413196	-0.775553	0.45342	0.194509
21201	Robertson County	KY	-0.10063	-1.52351	0.603741	-0.759809	-0.865344	-0.75871
21203	Rockcastle County	KY	0.147903	1.10965	-0.623251	-1.28432	-0.798639	-0.696456
21205	Rowan County	KY	0.0979261	1.07723	0.120367	-0.815484	0.930801	0.296059
21207	Russell County	KY	-0.0971451	1.10346	-0.488785	-1.47289	0.318095	-0.411549
21209	Scott County	KY	0.839789	0.657764	1.9663	0.939816	0.412915	1.4744
21211	Shelby County	KY	0.725183	0.612597	1.52215	0.935524	0.0294363	1.16104
21213	Simpson County	KY	0.513897	0.23807	-0.0075988	0.230706	0.108703	0.349753
21215	Spencer County	KY	0.393498	-1.52932	1.19499	1.05958	-1.53816	0.0294816
21217	Taylor County	KY	0.163041	0.803119	0.0127217	-0.622911	-0.0309615	-0.0388092
21219	Todd County	KY	0.12502	-1.53701	-0.440273	-0.658903	-1.0834	-1.01404
21221	Trigg County	KY	-0.0045173	1.09045	-0.183705	-0.363162	-0.510315	-0.172974
21223	Trimble County	KY	0.32049	0.738042	0.801282	0.043381	1.30794	0.966001
21225	Union County	KY	0.250427	1.10937	0.609409	-0.607353	-0.152507	0.177084
21227	Warren County	KY	1.24214	0.467297	-0.1334	0.0853355	0.850542	0.825987
21229	Washington County	KY	-0.156678	1.12466	0.52834	-0.0419932	-0.594065	0.0712856
21231	Wayne County	KY	0.089894	1.07259	-0.772189	-1.87423	-0.621572	-0.926705
21233	Webster County	KY	0.260017	1.08506	0.313004	-0.355888	-0.771892	-0.03573
21235	Whitley County	KY	0.656323	0.837923	-0.284498	-1.31269	0.321843	-0.0788874
21237	Wolfe County	KY	-0.618227	-0.328398	-0.615588	-2.22121	-0.842911	-1.60642
21239	Woodford County	KY	0.597757	0.603674	1.94387	1.37821	0.266947	1.48841
22001	Acadia Parish	LA	0.381078	-1.55846	-0.145752	-1.19746	-0.0447646	-0.675107
22003	Allen Parish	LA	0.243455	-1.55821	-1.03803	-1.11481	0.0518435	-0.90481
22005	Ascension Parish	LA	1.80959	-1.56356	0.521936	0.652735	0.0821889	0.763266
22007	Assumption Parish	LA	0.834986	-1.55201	0.364462	-1.27135	-0.915498	-0.718557
22009	Avoyelles Parish	LA	-0.0003681	-1.55481	0.177997	-1.34976	-0.318143	-0.875118
22011	Beauregard Parish	LA	0.669994	-1.55632	-1.63115	-0.428558	-0.507083	-0.861348
22013	Bienville Parish	LA	-0.305014	-1.54805	-1.92077	-1.46804	-0.965251	-1.84553
22015	Bossier Parish	LA	0.974971	-1.54581	-0.782352	0.34921	0.368055	0.099851
22017	Caddo Parish	LA	1.23004	-1.54915	-0.616529	-0.58994	0.52393	-0.0686827
22019	Calcasieu Parish	LA	1.61381	-1.56642	-1.05132	-0.248277	0.436889	0.0400572
22021	Caldwell Parish	LA	-0.401035	-1.55374	-0.581644	-1.35354	-0.295784	-1.21961
22023	Cameron Parish	LA	0.168825	-1.56132	0.27493	-0.933853	-1.21627	-0.957768
22025	Catahoula Parish	LA	-0.325289	-1.55477	0.131274	-1.89435	-0.995826	-1.45669
22027	Claiborne Parish	LA	-0.0777315	-1.54769	-1.77745	-1.53537	-0.573624	-1.60956
22029	Concordia Parish	LA	0.0949553	-1.55127	0.470974	-1.70799	-0.0504858	-0.79944
22031	De Soto Parish	LA	0.302232	-1.54448	-1.10555	-1.02735	-0.388085	-1.0271
22033	East Baton Rouge	LA	1.97192	-1.58376	0.0755183	0.128145	0.616175	0.685068
22035	East Carroll Pari	LA	-0.262152	-1.54955	0.46457	-2.56324	-0.226342	-1.31711
22037	East Feliciana Pa	LA	0.378354	-1.55442	-0.746733	-0.974142	-1.52399	-1.29539
22039	Evangeline Parish	LA	0.251531	-1.55846	-0.472639	-1.81485	-0.508107	-1.21647
22041	Franklin Parish	LA	-0.111513	-1.55011	0.0844881	-1.60743	-0.630375	-1.15138
22043	Grant Parish	LA	-0.144338	-1.54764	-1.51532	-0.957353	-1.66387	-1.73501
22045	Iberia Parish	LA	0.637638	-1.55383	0.655397	-1.0341	0.468905	-0.112081
22047	Iberville Parish	LA	2.01419	-1.55258	0.862041	-0.942705	0.155186	0.346776
22049	Jackson Parish	LA	-0.209425	-1.55116	-2.05903	-0.633183	-0.19601	-1.25155
22051	Jefferson Parish	LA	1.48275	-1.56608	0.495727	0.280054	1.05784	0.853698
22053	Jefferson Davis P	LA	0.351127	-1.56061	-0.4721	-0.969429	-0.212212	-0.750434
22055	Lafayette Parish	LA	0.885596	-1.5971	0.267014	-0.108	1.15389	0.462139
22057	Lafourche Parish	LA	0.729605	-1.55638	0.397288	-0.523337	0.376455	0.0096607
22059	La Salle Parish	LA	-0.35021	-1.55368	-1.20448	-0.909501	-0.264661	-1.19393
22061	Lincoln Parish	LA	0.389228	-1.554	-2.01156	-1.1539	0.503436	-0.975023
22063	Livingston Parish	LA	1.30346	-1.55947	-0.416064	0.198115	-0.737693	-0.146309
22065	Madison Parish	LA	0.255224	-1.55153	0.58753	-2.1431	0.15814	-0.801893
22067	Morehouse Parish	LA	0.576568	-1.54968	-0.392253	-1.41473	0.228334	-0.657801
22069	Natchitoches Pari	LA	0.458543	-1.54502	-0.58956	-1.23737	0.653883	-0.530273
22071	Orleans Parish	LA	1.40969	-1.55971	0.649952	-1.25997	1.29156	0.367416
22073	Ouachita Parish	LA	0.975486	-1.55434	-0.694284	-0.516222	0.905368	-0.0130841
22075	Plaquemines Paris	LA	0.0945648	-1.5581	0.15882	-0.407125	-0.0223166	-0.37919
22077	Pointe Coupee Par	LA	0.979892	-1.55447	0.359005	-0.926357	-0.752484	-0.478509
22079	Rapides Parish	LA	0.882826	-1.5577	-0.763819	-0.610954	0.888944	-0.107676
22081	Red River Parish	LA	-0.169085	-1.54781	-0.688765	-1.68704	-1.74239	-1.82155
22083	Richland Parish	LA	-0.127219	-1.54872	0.032327	-1.38529	-0.216599	-0.935466
22085	Sabine Parish	LA	-0.149555	-1.54292	-1.48253	-1.38111	-0.232142	-1.36821
22087	St. Bernard Paris	LA	0.977409	-1.5544	-0.0808925	-0.0117596	-0.0475319	0.004988
22089	St. Charles Paris	LA	1.44449	-1.55316	-0.0597414	0.961766	0.37476	0.700666
22091	St. Helena Parish	LA	-0.014997	-1.54722	-1.26024	-1.41968	-1.72951	-1.81977
22093	St. James Parish	LA	1.05181	-1.55091	0.120951	-0.572092	-0.263518	-0.205431
22095	St. John the Bapt	LA	1.40718	-1.55558	0.0553992	0.309896	0.630141	0.56246
22097	St. Landry Parish	LA	0.610441	-1.55658	0.209116	-1.81816	0.151795	-0.662166
22099	St. Martin Parish	LA	0.65602	-1.55434	0.591676	-1.05264	-0.216127	-0.379871
22101	St. Mary Parish	LA	0.58379	-1.55041	-4.62202	-1.13843	0.669955	-1.56715
22103	St. Tammany Paris	LA	0.639088	-1.56319	-1.4908	1.15426	0.667458	0.199433
22105	Tangipahoa Parish	LA	0.641494	-1.55733	-0.858515	-0.639199	0.444153	-0.390833
22107	Tensas Parish	LA	-0.643735	-1.54612	0.350173	-2.2458	-0.801083	-1.56896
22109	Terrebonne Parish	LA	0.637374	-1.55605	0.277589	-0.566091	1.05074	0.173168
22111	Union Parish	LA	0.21934	-1.54794	-1.56856	-0.506273	-0.108881	-0.884431
22113	Vermilion Parish	LA	0.447133	-1.55543	-0.125953	-0.915685	0.152817	-0.466139
22115	Vernon Parish	LA	0.321341	-1.5539	-1.64691	-0.254903	-0.617473	-0.960546
22117	Washington Parish	LA	0.524752	-1.54844	-1.53969	-1.24854	0.359605	-0.883847
22119	Webster Parish	LA	0.402595	-1.54969	-1.40017	-0.81869	0.0907318	-0.820984
22121	West Baton Rouge	LA	1.9941	-1.56157	0.968876	-0.0728831	-0.0661328	0.620547
22123	West Carroll Pari	LA	-0.629148	-1.54939	0.134991	-1.60092	-1.6441	-1.6841
22125	West Feliciana Pa	LA	0.30122	-1.55605	-0.71742	-0.744346	-1.50753	-1.22041
22127	Winn Parish	LA	0.154102	-1.55161	-1.54016	-1.29894	-0.502865	-1.34699
23001	Androscoggin Coun	ME	1.26703	0.81006	0.341729	0.188694	0.883796	1.08303
23003	Aroostook County	ME	-0.0632067	0.79691	0.710909	-0.444285	0.476944	0.328832
23005	Cumberland County	ME	1.44819	0.814789	0.0065866	1.14505	1.62505	1.68985
23007	Franklin County	ME	0.172851	0.775021	0.334013	-0.360862	0.542578	0.357922
23009	Hancock County	ME	-0.0758721	0.825135	0.0687357	0.343702	1.01511	0.648522
23011	Kennebec County	ME	0.786398	0.800667	0.683529	0.296003	1.06539	1.116
23013	Knox County	ME	0.609696	0.763883	0.5179	0.586022	0.864714	1.03941
23015	Lincoln County	ME	0.258292	-0.0919094	0.678231	0.593207	0.144919	0.541782
23017	Oxford County	ME	0.182032	0.808804	0.205644	0.228591	0.325825	0.47866
23019	Penobscot County	ME	0.508828	0.894429	0.706243	0.12485	1.0256	0.963046
23021	Piscataquis Count	ME	-0.545172	0.451471	0.464842	-0.861156	0.187031	-0.237845
23023	Sagadahoc County	ME	0.926433	0.779444	0.387412	1.03127	-1.09369	0.574472
23025	Somerset County	ME	0.116501	0.806546	0.308009	-0.270923	0.0840991	0.204571
23027	Waldo County	ME	-0.0120888	0.827358	0.505258	0.257813	0.158134	0.448066
23029	Washington County	ME	-0.371225	0.764204	0.3135	-1.00262	-1.0393	-0.661054
23031	York County	ME	1.07819	0.821693	0.0500671	0.914982	0.400368	1.04044
24001	Allegany County	MD	1.17272	0.99441	0.476399	-0.157277	0.922703	1.00384
24003	Anne Arundel Coun	MD	1.6116	1.02573	0.54945	2.21565	1.03202	2.13203
24005	Baltimore County	MD	1.87607	1.16429	0.884627	1.7861	1.1199	2.21106
24009	Calvert County	MD	0.630373	0.969276	-0.0717865	2.49694	0.318812	1.45435
24011	Caroline County	MD	0.262403	1.11346	0.469945	0.468341	-0.399608	0.465377
24013	Carroll County	MD	1.17852	1.17573	1.07872	2.43783	0.722279	2.12895
24015	Cecil County	MD	1.19528	1.13132	0.780474	1.29081	0.565044	1.54674
24017	Charles County	MD	1.05361	1.02832	-0.64725	2.52469	0.537524	1.54298
24019	Dorchester County	MD	0.401135	1.00484	0.35905	-0.0253473	0.610621	0.640944
24021	Frederick County	MD	1.45044	1.12452	1.17665	2.29866	0.887654	2.24833
24023	Garrett County	MD	0.306093	1.15005	0.106828	0.21884	0.877673	0.755493
24025	Harford County	MD	1.46436	1.11018	0.838068	2.16076	0.569922	1.98774
24027	Howard County	MD	1.52435	0.921718	0.981707	3.49765	1.05074	2.70045
24029	Kent County	MD	0.988221	1.00172	0.485656	0.517334	0.695649	1.11927
24031	Montgomery County	MD	1.59581	1.15809	0.830707	2.72307	1.2518	2.50407
24033	Prince George's C	MD	1.49198	-1.53271	-0.0291791	1.5091	0.809748	1.09755
24035	Queen Anne's Coun	MD	0.790592	-1.53197	0.29472	2.08511	0.18315	0.935925
24037	St. Mary's County	MD	0.513816	-1.54197	-0.504054	1.76691	0.2474	0.516459
24039	Somerset County	MD	0.0737757	0.936658	0.129192	-0.688188	-0.682107	-0.274382
24041	Talbot County	MD	0.779147	0.933913	0.388743	1.15992	1.61826	1.5885
24043	Washington County	MD	1.40494	1.11775	0.779041	0.849107	1.09571	1.6408
24045	Wicomico County	MD	1.11275	1.025	0.0995677	0.432489	1.13025	1.18515
24047	Worcester County	MD	0.609271	1.0326	0.0020982	0.0323243	0.979638	0.775688
24510	Baltimore city	MD	2.22009	-1.53118	0.0128535	-0.932377	1.28341	0.600529
25001	Barnstable County	MA	0.609036	0.990909	-0.0195516	1.07275	1.61261	1.39066
25003	Berkshire County	MA	0.950492	0.989363	0.485633	0.620063	1.62112	1.47988
25005	Bristol County	MA	1.51123	0.947779	-0.0087233	0.556516	0.856595	1.22744
25007	Dukes County	MA	0.175297	0.892103	-0.0524583	1.10601	0.689296	0.888438
25009	Essex County	MA	1.51078	0.975145	0.640838	1.4958	0.973828	1.81587
25011	Franklin County	MA	1.08889	0.697451	0.555407	0.874357	1.16502	1.42429
25013	Hampden County	MA	1.61243	0.090384	0.432513	0.194129	0.949257	1.11968
25015	Hampshire County	MA	1.24014	1.02144	0.497125	1.11955	1.28272	1.65836
25017	Middlesex County	MA	1.63803	1.05299	0.710229	2.16339	1.18852	2.22807
25019	Nantucket County	MA	-0.215613	-0.411629	-4.69527	2.04681	0.831775	-0.373588
25021	Norfolk County	MA	1.51927	0.695859	0.30573	2.56499	1.17006	2.1541
25023	Plymouth County	MA	1.30087	0.962101	-0.120617	1.81486	0.748083	1.56818
25025	Suffolk County	MA	1.77559	-1.56479	0.0595764	-0.271414	1.6801	0.849742
25027	Worcester County	MA	1.25071	1.01773	0.850934	1.11921	0.769568	1.57307
26001	Alcona County	MI	-0.978686	-1.40132	-1.23449	-0.85111	-0.141406	-1.32572
26003	Alger County	MI	-1.26076	0.49104	-0.453906	-0.379468	1.23569	-0.169875
26005	Allegan County	MI	0.80242	0.777431	-0.460345	1.28593	0.318334	0.906014
26007	Alpena County	MI	0.181708	0.701181	-0.776195	0.130152	1.30149	0.502138
26009	Antrim County	MI	-0.263805	0.671228	-0.233082	0.28066	0.552917	0.277687
26011	Arenac County	MI	-0.30841	0.737546	-0.333033	-0.485517	-0.0057636	-0.250082
26013	Baraga County	MI	-1.15864	-0.0951524	0.0568485	-0.36061	0.368396	-0.410301
26015	Barry County	MI	0.443522	0.755048	-0.0029643	1.48638	-0.327394	0.74587
26017	Bay County	MI	1.08987	0.801484	-0.176574	0.591864	0.9769	1.06357
26019	Benzie County	MI	-0.226616	0.839157	-0.848691	0.353007	0.799163	0.267994
26021	Berrien County	MI	0.92437	0.882013	-0.0362961	0.302678	1.11103	0.998041
26023	Branch County	MI	0.669611	0.713382	0.864074	0.440575	0.474268	0.949484
26025	Calhoun County	MI	1.0479	0.909824	0.292867	0.440194	1.19652	1.22183
26027	Cass County	MI	0.867667	0.68962	0.202634	0.838393	0.203219	0.883644
26029	Charlevoix County	MI	0.136348	0.811781	-0.032434	0.571171	0.959596	0.75881
26031	Cheboygan County	MI	-0.428547	0.685616	-0.853248	-0.601362	0.885322	-0.1668
26033	Chippewa County	MI	0.0147974	0.89235	-0.466202	-0.43613	-0.145782	-0.177414
26035	Clare County	MI	-0.068175	0.709783	-0.702479	-0.773773	0.26182	-0.287474
26037	Clinton County	MI	0.699241	0.790772	0.324419	1.94658	0.13187	1.27639
26039	Crawford County	MI	-0.457322	0.652026	-0.863261	-0.48165	1.15997	-0.0401349
26041	Delta County	MI	0.18095	0.543335	-0.204247	0.206944	1.01582	0.557061
26043	Dickinson County	MI	0.206558	0.662936	-0.0195572	0.346405	1.00936	0.690958
26045	Eaton County	MI	0.857742	0.809275	0.385028	1.84872	0.780031	1.55038
26047	Emmet County	MI	0.0412625	0.700719	-0.273159	0.560461	1.37713	0.785563
26049	Genesee County	MI	1.06624	0.753332	0.288368	0.472634	0.690745	1.02601
26051	Gladwin County	MI	-0.0768935	0.662879	-0.382408	-0.516971	0.147682	-0.153301
26053	Gogebic County	MI	-0.22842	0.701415	0.0190001	-0.573223	1.23996	0.288771
26055	Grand Traverse Co	MI	0.506885	0.889835	-1.0298	1.10952	1.56428	1.05114
26057	Gratiot County	MI	0.442487	0.825187	0.348601	0.626219	0.551285	0.846782
26059	Hillsdale County	MI	0.567039	0.745148	0.595354	0.938989	0.152146	0.918546
26061	Houghton County	MI	0.0085632	0.673293	-0.297283	-0.38391	0.231891	-0.0162074
26063	Huron County	MI	-0.183189	0.739671	6.26e-06	0.0649077	0.701541	0.355002
26065	Ingham County	MI	1.27994	0.85667	0.0634389	0.521227	1.02465	1.1974
26067	Ionia County	MI	0.474797	0.865507	-0.0474194	1.04523	0.0031393	0.716378
26069	Iosco County	MI	-0.352862	0.65563	-0.511187	-0.728252	0.265716	-0.324798
26071	Iron County	MI	-0.428891	0.432761	0.440192	-0.548734	0.309467	-0.0434185
26073	Isabella County	MI	0.650348	0.811259	0.148174	0.0553202	0.529037	0.634036
26075	Jackson County	MI	1.22758	0.906779	0.308588	0.846731	0.482534	1.18428
26077	Kalamazoo County	MI	1.31644	0.766795	0.217593	0.722398	0.650338	1.17709
26079	Kalkaska County	MI	-0.287883	0.628351	-0.556572	-0.225245	-0.0195051	-0.230966
26081	Kent County	MI	1.30545	0.810123	-0.185	1.05601	0.813255	1.25632
26083	Keweenaw County	MI	-1.73031	0.418499	-5.11276	-0.946947	-3.72885	-3.66887
26085	Lake County	MI	-0.446348	0.402719	-0.961645	-1.62379	0.771405	-0.689432
26087	Lapeer County	MI	0.579892	0.732116	0.0842367	1.69264	0.18751	1.0798
26089	Leelanau County	MI	-0.397402	0.626637	-0.479463	1.17317	0.292346	0.401199
26091	Lenawee County	MI	0.96765	0.749644	0.588649	1.12002	0.238355	1.15799
26093	Livingston County	MI	0.882754	0.672773	0.708351	2.63493	0.0468205	1.65798
26095	Luce County	MI	-1.19739	-0.288813	-0.403027	-0.901699	0.532815	-0.735729
26097	Mackinac County	MI	-1.16412	0.725894	-0.424812	-0.818761	0.134763	-0.652875
26099	Macomb County	MI	1.40475	0.70821	0.186082	1.35701	0.212475	1.27193
26101	Manistee County	MI	0.327443	0.660895	-0.805482	-0.0621312	1.29624	0.461683
26103	Marquette County	MI	0.346104	0.878632	0.0190916	0.216445	0.188965	0.442578
26105	Mason County	MI	0.271169	-0.073763	-0.695921	-0.0337209	-0.0011613	-0.126447
26107	Mecosta County	MI	0.347681	0.771091	-0.321066	-0.390053	0.322224	0.144328
26109	Menominee County	MI	0.685613	0.69292	-0.165672	0.0807507	-0.890865	0.0298084
26111	Midland County	MI	1.13666	0.673277	-0.119128	1.21546	0.669475	1.19889
26113	Missaukee County	MI	-0.295821	0.668597	-0.955857	-0.214231	0.309857	-0.213351
26115	Monroe County	MI	1.18244	0.834297	0.856966	1.53199	0.365202	1.52753
26117	Montcalm County	MI	0.244917	0.769972	0.0202829	0.583108	0.244609	0.547943
26119	Montmorency Count	MI	-0.750143	0.737009	-1.01259	-1.21391	0.390848	-0.728319
26121	Muskegon County	MI	1.075	0.52002	-0.605206	0.49365	0.600986	0.711769
26123	Newaygo County	MI	0.147834	-1.39516	-0.564561	0.236193	-0.257661	-0.37072
26125	Oakland County	MI	1.40485	0.784396	0.457414	2.05435	0.853129	1.8621
26127	Oceana County	MI	-0.2069	0.685054	-0.554303	-0.40245	0.288029	-0.147435
26129	Ogemaw County	MI	-0.435537	0.731139	-0.621513	-0.978775	0.508172	-0.377963
26131	Ontonagon County	MI	-1.24389	-0.254202	0.0475617	-0.624572	1.08828	-0.311657
26133	Osceola County	MI	-0.239108	0.735537	-0.713775	-0.244083	0.387158	-0.0968826
26135	Oscoda County	MI	-0.852629	0.647725	-0.73846	-1.26788	0.318625	-0.751414
26137	Otsego County	MI	-0.114233	0.678445	-0.475671	0.441807	1.34748	0.614484
26139	Ottawa County	MI	1.17455	0.932592	-0.483258	1.64673	0.169376	1.14258
26141	Presque Isle Coun	MI	-0.707803	0.693722	-0.770101	-0.592629	0.973998	-0.203921
26143	Roscommon County	MI	-0.137304	0.662601	-1.23764	-0.845529	0.609251	-0.370594
26145	Saginaw County	MI	1.13195	-0.0388493	-0.0523207	0.247461	0.820579	0.76638
26147	St. Clair County	MI	0.800543	-1.51404	0.104864	1.11134	0.576599	0.65997
26149	St. Joseph County	MI	0.914952	-1.51625	0.877034	0.526026	0.320713	0.597223
26151	Sanilac County	MI	-0.0926073	0.827303	0.337272	0.482599	0.293782	0.508647
26153	Schoolcraft Count	MI	-0.719964	-1.17063	-0.387179	-0.815533	0.960708	-0.541512
26155	Shiawassee County	MI	0.752255	0.853697	0.213886	0.977849	-0.0499001	0.838629
26157	Tuscola County	MI	0.289873	0.738857	0.0194943	0.886166	0.233259	0.669542
26159	Van Buren County	MI	0.702595	0.60371	-0.0460542	0.593337	0.451458	0.737107
26161	Washtenaw County	MI	1.29149	0.898715	1.01765	1.36837	1.22769	1.87355
26163	Wayne County	MI	1.70061	0.887168	0.556901	0.107936	0.404268	1.10327
26165	Wexford County	MI	0.81217	0.757065	-1.50308	0.0617783	0.868695	0.346396
27001	Aitkin County	MN	-1.0095	1.03048	0.0918265	-0.561146	0.185845	-0.28059
27003	Anoka County	MN	1.22765	1.11307	0.0346123	2.3039	0.285781	1.63335
27005	Becker County	MN	-0.430116	1.02737	0.471274	0.102192	1.24432	0.665899
27007	Beltrami County	MN	-0.425272	0.9893	-0.17331	-0.203148	1.11015	0.31509
27009	Benton County	MN	0.315698	1.00912	0.736127	1.16456	0.0293234	0.961337
27011	Big Stone County	MN	-0.798855	1.02336	0.933129	0.0293307	1.11449	0.590021
27013	Blue Earth County	MN	0.660081	0.986868	0.806665	0.807219	1.76747	1.59248
27015	Brown County	MN	-0.0246572	0.996475	1.01847	1.04608	1.31	1.33948
27017	Carlton County	MN	-0.0185946	1.0334	0.271908	0.587666	0.698788	0.742541
27019	Carver County	MN	0.611686	1.05967	0.551005	2.94839	0.522616	1.88539
27021	Cass County	MN	-1.01693	1.02749	-0.0518279	-0.144416	1.00953	0.135594
27023	Chippewa County	MN	-0.601344	0.328225	1.02412	0.6183	1.09958	0.774062
27025	Chisago County	MN	0.162496	1.00968	0.356261	1.93155	0.180272	1.15095
27027	Clay County	MN	0.362261	1.07465	0.854618	0.779369	0.752699	1.13852
27029	Clearwater County	MN	-1.33225	0.962733	0.168911	-0.540333	0.573915	-0.235243
27031	Cook County	MN	-1.56025	1.01357	0.761205	-0.310303	0.964688	0.0900672
27033	Cottonwood County	MN	-1.05407	1.01267	1.1138	0.448263	1.07093	0.693965
27035	Crow Wing County	MN	-0.0903747	1.00788	0.180486	0.367441	1.55333	0.913809
27037	Dakota County	MN	1.22335	1.01111	0.683447	2.58741	0.603386	2.01764
27039	Dodge County	MN	-0.519585	0.0529973	0.623788	1.71903	0.629841	0.890205
27041	Douglas County	MN	-0.403987	1.04089	0.74573	0.729414	0.839227	0.846903
27043	Faribault County	MN	-0.435169	1.00791	0.814069	0.700246	1.0835	0.926583
27045	Fillmore County	MN	-0.718418	1.0065	0.806727	0.865144	1.07406	0.885204
27047	Freeborn County	MN	0.197524	0.058273	0.857338	0.776336	0.991493	0.976845
27049	Goodhue County	MN	0.444066	1.01345	0.528976	1.65544	1.14668	1.54384
27051	Grant County	MN	-1.18145	0.0297136	0.947247	0.482192	-0.0584507	0.0207768
27053	Hennepin County	MN	1.51875	1.04675	0.443276	1.50815	1.24911	1.88195
27055	Houston County	MN	-0.182387	0.990244	0.428383	1.21473	-0.277383	0.60594
27057	Hubbard County	MN	-0.597589	0.976965	0.243993	0.0732155	1.09008	0.467488
27059	Isanti County	MN	-0.0657233	0.982215	0.0302497	1.76247	0.422187	0.998614
27061	Itasca County	MN	-0.523221	1.00904	-0.0525952	0.25691	1.21644	0.533177
27063	Jackson County	MN	-0.481429	-1.42795	0.909295	0.880459	0.826654	0.455545
27065	Kanabec County	MN	-0.358615	0.993155	0.283102	0.415019	0.430705	0.45581
27067	Kandiyohi County	MN	0.143661	1.02534	1.02341	0.740461	1.28909	1.2803
27069	Kittson County	MN	-1.49551	0.0257545	0.662383	0.102856	-0.347162	-0.41925
27071	Koochiching Count	MN	-0.320557	1.06865	0.104784	-0.001265	1.47687	0.654752
27073	Lac qui Parle Cou	MN	-1.01652	0.981173	0.97313	0.760493	0.735577	0.659562
27075	Lake County	MN	-0.58259	0.991933	0.348697	0.286409	1.07357	0.580362
27077	Lake of the Woods	MN	-1.90003	0.0152356	-0.0816785	-0.241472	1.32534	-0.292966
27079	Le Sueur County	MN	-0.172736	1.01132	0.676253	1.37155	0.319029	0.9594
27081	Lincoln County	MN	-1.08682	-1.47521	0.823429	0.495439	0.839139	0.0686137
27083	Lyon County	MN	-0.238261	0.983707	1.00168	0.709086	1.23824	1.10268
27085	McLeod County	MN	0.171343	1.01209	0.643269	1.46288	1.11126	1.39363
27087	Mahnomen County	MN	-1.48596	-1.3729	0.347193	-0.569966	0.471253	-0.726112
27089	Marshall County	MN	-1.41628	0.0237489	0.753466	0.135356	-1.21433	-0.669695
27091	Martin County	MN	-0.0352959	0.97582	0.930438	0.663456	1.17094	1.11019
27093	Meeker County	MN	-0.082293	1.05914	0.780347	0.928824	0.531853	0.936744
27095	Mille Lacs County	MN	-0.227482	1.01554	0.378948	0.457301	0.740221	0.661272
27097	Morrison County	MN	-0.0038557	1.03083	0.608611	0.443303	0.9149	0.864322
27099	Mower County	MN	0.103229	1.00645	0.754663	0.709963	1.46263	1.23924
27101	Murray County	MN	-1.01622	0.0542359	0.976561	0.641565	0.8311	0.475907
27103	Nicollet County	MN	0.408713	0.975089	0.796472	1.57304	-0.0933335	1.11607
27105	Nobles County	MN	-0.201135	0.985187	0.884109	0.382575	1.18691	0.939392
27107	Norman County	MN	-1.14207	0.0324426	0.748364	0.379654	-0.229748	-0.121986
27109	Olmsted County	MN	0.405032	1.00098	0.654698	1.71358	1.34762	1.65829
27111	Otter Tail County	MN	-0.435482	1.05165	0.716224	0.0715323	0.995151	0.634411
27113	Pennington County	MN	-0.628143	1.02235	0.55046	0.200023	1.16034	0.624861
27115	Pine County	MN	-0.621369	1.05023	0.262048	-0.00655	0.0903358	0.0836439
27117	Pipestone County	MN	-0.297896	1.00746	0.88648	0.494225	0.805674	0.814536
27119	Polk County	MN	-0.12583	0.0477517	0.91318	0.393876	1.02946	0.744921
27121	Pope County	MN	-0.838716	1.02042	0.793128	0.479243	0.819315	0.60153
27123	Ramsey County	MN	1.66704	1.00474	-0.162161	1.09214	1.18981	1.57619
27125	Red Lake County	MN	-1.4111	0.708409	0.585679	0.0976919	0.643054	0.0752247
27127	Redwood County	MN	-0.711772	1.02408	1.24072	0.923083	0.816885	0.940334
27129	Renville County	MN	-0.895789	0.0600052	1.13994	0.823989	0.415082	0.48303
27131	Rice County	MN	0.482957	1.01202	0.707741	1.37564	0.864015	1.3969
27133	Rock County	MN	-0.302177	0.710641	0.870768	1.05372	-0.0545299	0.654332
27135	Roseau County	MN	-1.35676	1.03164	0.193218	0.693756	0.254504	0.132475
27137	St. Louis County	MN	0.584896	-1.50201	0.319515	0.234357	1.4104	0.614202
27139	Scott County	MN	0.868448	1.02821	0.528026	2.87949	0.641039	1.97935
27141	Sherburne County	MN	0.488538	1.02703	0.614313	2.52112	0.312778	1.6139
27143	Sibley County	MN	-0.479123	0.0498127	0.957757	1.19006	-0.376303	0.428011
27145	Stearns County	MN	0.621591	1.06212	1.0414	1.17214	1.14834	1.57309
27147	Steele County	MN	0.0532124	1.0027	0.846155	1.46255	1.08471	1.39739
27149	Stevens County	MN	-0.896574	0.0281772	0.957562	0.567228	0.372965	0.312288
27151	Swift County	MN	-0.631962	1.0158	0.986509	0.66076	0.280031	0.599972
27153	Todd County	MN	-0.778872	0.716619	0.617378	0.0263653	0.139248	0.0954991
27155	Traverse County	MN	-1.28165	-1.34071	0.854824	0.103046	-0.306378	-0.532503
27157	Wabasha County	MN	-0.11856	1.02923	0.48653	1.34123	1.26848	1.26266
27159	Wadena County	MN	-0.823638	1.03261	0.279656	-0.0697069	0.768508	0.237247
27161	Waseca County	MN	-0.0496448	-1.33627	0.907281	1.37401	0.724713	0.774799
27163	Washington County	MN	1.23656	1.01573	0.416635	2.91019	0.480371	2.02769
27165	Watonwan County	MN	-0.34983	1.06397	0.857991	0.525611	0.281407	0.620351
27167	Wilkin County	MN	-0.218914	-1.41484	0.909184	0.941546	0.100626	0.308779
27169	Winona County	MN	0.404395	1.01635	0.479087	0.700677	1.2242	1.17908
27171	Wright County	MN	0.455969	1.03883	0.717876	2.05179	0.313589	1.45409
27173	Yellow Medicine C	MN	-1.08645	0.776135	1.00147	0.641316	0.825867	0.591788
28001	Adams County	MS	0.635087	-1.55294	-0.921714	-1.02069	1.36438	-0.221169
28003	Alcorn County	MS	0.4807	-1.54438	-1.23546	-0.25971	0.348574	-0.43889
28005	Amite County	MS	-0.182789	-1.54796	-1.92267	-1.2611	-1.78448	-2.02221
28007	Attala County	MS	0.0493317	-1.5459	-1.21106	-1.0954	-1.57281	-1.60213
28009	Benton County	MS	-0.309546	-1.53695	-1.30346	-1.44615	-1.88825	-2.00053
28011	Bolivar County	MS	0.24974	-1.54509	0.830971	-1.71083	0.083007	-0.596517
28013	Calhoun County	MS	0.0368016	-1.54454	-0.993061	-0.92442	-1.5995	-1.48972
28015	Carroll County	MS	-0.407191	-1.5423	-0.97393	-0.678992	-2.83528	-1.99448
28017	Chickasaw County	MS	0.190128	-1.54608	-0.348055	-0.962376	-0.369522	-0.823852
28019	Choctaw County	MS	-0.0841898	-1.54442	-0.823712	-1.25375	-1.25	-1.48373
28021	Claiborne County	MS	0.34195	-1.54762	-0.826133	-1.97198	-0.458236	-1.32342
28023	Clarke County	MS	-0.106568	-1.54714	-1.79803	-1.13955	-1.91565	-1.96191
28025	Clay County	MS	0.659531	-1.54537	-0.0691845	-0.931588	0.376204	-0.299157
28027	Coahoma County	MS	0.569618	-1.5445	0.700855	-1.61513	0.965232	-0.163398
28029	Copiah County	MS	0.440431	-1.54749	-1.36421	-1.20585	-0.635627	-1.20997
28031	Covington County	MS	0.247168	-1.54907	-1.6696	-1.02309	-0.916213	-1.39483
28033	DeSoto County	MS	1.24602	-1.54297	-0.145075	1.19611	-0.151868	0.507733
28035	Forrest County	MS	1.21707	-1.55304	-2.02429	-0.611326	0.747656	-0.392883
28037	Franklin County	MS	-0.55623	-1.5486	-2.02935	-1.57132	-1.667	-2.25842
28039	George County	MS	0.240768	-1.55028	-1.83594	-0.649466	-0.452065	-1.1316
28041	Greene County	MS	-0.331762	-1.55021	-1.93126	-1.02639	-1.99102	-2.06223
28043	Grenada County	MS	0.641645	-1.54405	-1.19113	-0.886769	0.51318	-0.550674
28045	Hancock County	MS	0.600829	-1.55467	-1.76127	-0.157378	0.0782129	-0.604558
28047	Harrison County	MS	1.14333	-1.55663	-2.14809	0.0196524	0.570472	-0.276504
28049	Hinds County	MS	1.19309	-1.53891	-0.594492	-0.30413	0.785747	0.131245
28051	Holmes County	MS	-0.423359	-1.54537	-0.343994	-2.72587	-0.390081	-1.71968
28053	Humphreys County	MS	-0.0443798	-1.54473	0.46848	-2.46882	-0.237522	-1.20705
28055	Issaquena County	MS	-0.710236	-1.54293	0.459282	-2.12221	-3.34439	-2.43921
28057	Itawamba County	MS	0.289013	-1.53919	-1.19479	-0.547737	-0.553221	-0.931924
28059	Jackson County	MS	1.29684	-1.55619	-1.40486	0.293097	-0.11366	-0.159998
28061	Jasper County	MS	-0.0170313	-1.54965	-1.38909	-1.18326	-1.43652	-1.65964
28063	Jefferson County	MS	0.162045	-1.54796	-1.15402	-2.36939	-2.0923	-2.2244
28065	Jefferson Davis C	MS	-0.177224	-1.55034	-1.81415	-1.72524	-1.68111	-2.13069
28067	Jones County	MS	0.808439	-1.55169	-1.84331	-0.548699	0.381751	-0.593902
28069	Kemper County	MS	-0.455594	-1.5466	-0.552694	-1.70269	-1.53452	-1.81372
28071	Lafayette County	MS	0.326478	-1.54044	-1.347	-0.321491	0.447431	-0.51072
28073	Lamar County	MS	0.367208	-1.55236	-1.85692	0.840107	0.258625	-0.264475
28075	Lauderdale County	MS	0.904198	-1.54706	-1.50699	-0.582175	0.787026	-0.331305
28077	Lawrence County	MS	-0.0458865	-1.54894	-1.95615	-0.734645	-0.914382	-1.46569
28079	Leake County	MS	-0.219603	-1.54659	-1.431	-1.13985	-1.15693	-1.62305
28081	Lee County	MS	1.20426	-1.5417	-0.485072	0.0537712	1.17611	0.444254
28083	Leflore County	MS	0.871208	-1.54467	0.415598	-2.32569	0.525089	-0.570058
28085	Lincoln County	MS	0.416242	-1.55064	-1.45135	-0.681883	0.307882	-0.699234
28087	Lowndes County	MS	0.876458	-1.54957	0.0443583	-0.52861	0.904891	0.154109
28089	Madison County	MS	0.944832	-1.5451	-0.302087	0.961165	0.174161	0.387151
28091	Marion County	MS	0.420439	-1.5511	-1.96561	-1.09783	0.0367995	-1.0991
28093	Marshall County	MS	0.401251	-1.53702	-0.769711	-0.751395	-0.727805	-0.915501
28095	Monroe County	MS	0.670083	-1.54787	-0.407972	-0.611021	-0.0614281	-0.426743
28097	Montgomery County	MS	-0.109015	-1.54509	-1.49179	-1.19241	-0.631791	-1.43018
28099	Neshoba County	MS	0.280903	-1.54756	-1.38158	-0.976152	-0.536104	-1.14626
28101	Newton County	MS	0.119452	-1.54619	-1.20631	-0.693853	-0.211529	-0.927248
28103	Noxubee County	MS	0.338323	-1.54651	0.521765	-1.83029	-1.14769	-1.14558
28105	Oktibbeha County	MS	0.662739	-1.54598	-0.127889	-1.15913	0.453966	-0.373384
28107	Panola County	MS	0.26335	-1.54247	-0.984237	-0.940876	0.199096	-0.759718
28109	Pearl River Count	MS	0.442654	-1.55147	-1.87821	-0.486508	-0.350771	-0.973893
28111	Perry County	MS	-0.121133	-1.55153	-2.21574	-0.872046	-2.14877	-2.06651
28113	Pike County	MS	0.687771	-1.55247	-1.67353	-1.19999	0.949186	-0.631897
28115	Pontotoc County	MS	0.448138	-1.54532	-0.50664	-0.122788	-1.05329	-0.705026
28117	Prentiss County	MS	0.570976	-1.54508	-0.987095	-0.617199	-0.924464	-0.938505
28119	Quitman County	MS	-0.0164617	-1.5418	0.446945	-1.82004	-2.1	-1.63188
28121	Rankin County	MS	0.883192	-1.54773	-0.817644	0.898997	-0.246526	0.0446512
28123	Scott County	MS	0.139575	-1.54811	-0.793197	-1.01738	-0.598032	-1.07009
28125	Sharkey County	MS	0.143399	-1.54514	0.563592	-2.30109	-0.854701	-1.27543
28127	Simpson County	MS	0.240588	-1.54986	-1.63704	-0.775128	-0.720164	-1.22187
28129	Smith County	MS	-0.219461	-1.54587	-1.53745	-0.64135	-3.17362	-2.19533
28131	Stone County	MS	0.459925	-1.5526	-2.02363	-0.41478	-0.416185	-1.00491
28133	Sunflower County	MS	0.0436972	-1.5438	0.631533	-1.8195	-0.591488	-1.01076
28135	Tallahatchie Coun	MS	0.269545	-1.54243	-0.012131	-1.83127	-1.05301	-1.28346
28137	Tate County	MS	0.642686	-1.53827	-0.63991	-0.34339	-0.846353	-0.68218
28139	Tippah County	MS	0.483747	-1.54311	-0.985565	-0.600921	-0.800176	-0.916679
28141	Tishomingo County	MS	0.350284	-1.5421	-1.30294	-0.671654	-0.306384	-0.898886
28143	Tunica County	MS	0.116919	-1.5415	0.954842	-1.86887	0.79619	-0.408718
28145	Union County	MS	0.423875	-1.54305	-0.652959	-0.227658	-0.518667	-0.599472
28147	Walthall County	MS	0.383326	-1.55173	-1.63478	-1.45929	-0.775081	-1.45389
28149	Warren County	MS	0.820455	-1.54818	0.182826	-0.276492	0.984317	0.298892
28151	Washington County	MS	0.636511	-1.54602	0.719858	-1.37688	0.821879	-0.0959394
28153	Wayne County	MS	0.105464	-1.55048	-1.54532	-1.2103	-0.511755	-1.33446
28155	Webster County	MS	0.115323	-1.54405	-0.897997	-0.646688	-1.05163	-1.13001
28157	Wilkinson County	MS	-0.330529	-1.5531	-1.53442	-2.43999	-0.631776	-1.99878
28159	Winston County	MS	0.321914	-1.54601	-0.791783	-1.01412	-0.0381331	-0.800718
28161	Yalobusha County	MS	-0.256221	-1.5415	-1.60084	-0.938092	-1.31182	-1.66124
28163	Yazoo County	MS	0.688269	-1.54468	-0.0946609	-1.65009	0.043217	-0.692523
29001	Adair County	MO	0.284605	0.861474	-0.303866	-0.498296	0.938327	0.326779
29003	Andrew County	MO	-0.0446522	0.908704	0.0465056	1.00511	-1.02518	0.179914
29005	Atchison County	MO	-0.552954	0.896809	0.813471	0.134818	-0.578375	0.0431758
29007	Audrain County	MO	0.133305	0.853095	-0.0094387	-0.0837921	0.462002	0.33993
29009	Barry County	MO	-0.017752	0.860416	0.26988	-0.48516	-0.104524	0.0065165
29011	Barton County	MO	-0.219799	0.825459	0.349154	-0.143151	0.548971	0.320365
29013	Bates County	MO	-0.314238	0.862493	0.448912	-0.204419	-0.104392	0.0609551
29015	Benton County	MO	-0.734292	0.900071	-0.126918	-1.11675	0.525747	-0.359173
29017	Bollinger County	MO	-0.575334	0.874237	-0.162647	-0.489758	-1.50101	-0.815767
29019	Boone County	MO	0.665148	-0.609325	-0.148782	0.468461	1.13808	0.669833
29021	Buchanan County	MO	0.826619	-1.51843	0.763623	0.207463	0.953108	0.642467
29023	Butler County	MO	0.365506	0.835392	0.267632	-0.757623	1.09572	0.467225
29025	Caldwell County	MO	-0.772215	0.889183	0.294632	0.0029026	-0.887997	-0.342468
29027	Callaway County	MO	-0.0031598	0.837369	-0.213568	0.566032	0.0604386	0.335352
29029	Camden County	MO	-0.22631	0.891617	-0.234139	0.244809	1.17013	0.542663
29031	Cape Girardeau Co	MO	0.708293	0.873046	0.0569397	0.405471	0.827165	0.883049
29033	Carroll County	MO	-0.555171	0.899002	0.924574	-0.0148879	-0.964768	-0.124182
29035	Carter County	MO	-0.947571	-0.6602	-0.371364	-1.62451	-1.23437	-1.62936
29037	Cass County	MO	0.620622	0.878107	0.969671	1.53482	-0.328415	1.11987
29039	Cedar County	MO	-0.472137	-1.43571	-0.278104	-0.567704	-0.540275	-0.925609
29041	Chariton County	MO	-0.90914	0.894408	0.282636	0.123817	-0.0228404	-0.031477
29043	Christian County	MO	0.252996	0.809742	0.0326089	0.850905	-0.541923	0.378066
29045	Clark County	MO	-0.486115	0.868908	0.0388922	-0.319684	-0.586327	-0.331531
29047	Clay County	MO	1.44495	0.893939	0.48068	1.489	0.435611	1.53462
29049	Clinton County	MO	0.0755503	0.887125	0.320256	0.907897	-0.624713	0.402523
29051	Cole County	MO	0.605039	0.901581	-0.0649736	0.994339	1.07936	1.13579
29053	Cooper County	MO	-0.233251	0.886541	0.349297	0.338935	0.633197	0.542509
29055	Crawford County	MO	-0.332313	0.0755217	-0.433147	-0.612009	-0.479567	-0.631373
29057	Dade County	MO	-0.578979	-1.47378	0.741403	-0.303743	-0.976747	-0.74371
29059	Dallas County	MO	-0.598855	0.898366	0.158169	-0.556451	-0.152215	-0.264858
29061	Daviess County	MO	-0.950543	0.897129	-0.234055	-0.0812523	-0.60194	-0.478615
29063	DeKalb County	MO	-0.75662	0.92896	-0.0269233	0.189326	0.33496	0.097263
29065	Dent County	MO	0.0941535	0.861903	-0.80319	-0.898248	-0.570699	-0.580967
29067	Douglas County	MO	-0.67816	0.887011	-0.563087	-0.616825	-2.52325	-1.38142
29069	Dunklin County	MO	0.219487	-0.63874	0.771268	-1.23416	0.264011	-0.205178
29071	Franklin County	MO	0.559762	0.0983505	0.041925	0.789784	0.251331	0.619418
29073	Gasconade County	MO	-0.0445447	0.876846	-0.33463	-0.141655	0.298455	0.110083
29075	Gentry County	MO	-1.07123	0.896863	0.18895	-0.0226064	0.669547	0.0821778
29077	Greene County	MO	0.924388	0.897959	0.148902	0.291437	0.82382	0.943818
29079	Grundy County	MO	-0.427109	0.820633	0.084559	-0.404051	0.917382	0.207531
29081	Harrison County	MO	-0.772727	0.89335	-0.261933	-0.134332	0.58603	-0.0131445
29083	Henry County	MO	0.133427	0.920788	0.792487	-0.142199	0.819135	0.683632
29085	Hickory County	MO	-0.78899	0.831633	0.0723075	-1.29608	-1.20326	-1.03341
29087	Holt County	MO	-0.446029	0.939981	0.740931	-0.0510158	0.789363	0.494836
29089	Howard County	MO	-0.600124	0.903531	0.389366	0.0874839	0.0215536	0.109996
29091	Howell County	MO	-0.10334	0.848805	-0.221224	-0.695888	1.01707	0.165044
29093	Iron County	MO	-0.416916	0.834242	-0.3016	-1.04726	-0.335224	-0.596121
29095	Jackson County	MO	1.41108	0.850785	0.862452	0.509248	0.889159	1.41073
29097	Jasper County	MO	0.850735	0.856695	0.620677	-0.181584	0.646466	0.796054
29099	Jefferson County	MO	1.17072	0.318947	0.170833	0.874616	-0.323481	0.733189
29101	Johnson County	MO	0.274795	0.920321	0.581172	0.213036	0.0637323	0.535227
29103	Knox County	MO	-1.078	-1.52785	-0.21321	-0.536907	-1.29393	-1.39859
29105	Laclede County	MO	0.216873	0.0772562	-0.132454	-0.320573	0.617525	0.155128
29107	Lafayette County	MO	-0.217543	0.901154	0.763078	0.529147	0.183535	0.575254
29109	Lawrence County	MO	0.1101	0.916084	0.102047	-0.0378347	-0.0657314	0.200296
29111	Lewis County	MO	-0.296812	0.870926	-0.138176	-0.182894	-0.663338	-0.290057
29113	Lincoln County	MO	0.280532	0.0463329	0.339157	0.509159	-0.852652	0.0858488
29115	Linn County	MO	-0.476562	0.873432	-0.151978	-0.200995	0.275952	-0.0213021
29117	Livingston County	MO	0.290826	0.841585	0.298245	0.156105	0.995318	0.764388
29119	McDonald County	MO	-0.143338	-1.45329	-0.302286	-0.783948	-0.15442	-0.763395
29121	Macon County	MO	-0.423954	0.808165	-0.296257	-0.0513553	-0.16348	-0.157949
29123	Madison County	MO	-0.349365	0.867253	-0.157783	-0.944983	-0.0803031	-0.394361
29125	Maries County	MO	-0.707745	0.555071	-0.947598	-0.12157	-1.54539	-1.01559
29127	Marion County	MO	0.750158	0.898242	0.0899774	-0.0275244	0.999199	0.808295
29129	Mercer County	MO	-1.37512	0.859827	-0.212761	-0.238675	0.0341853	-0.456641
29131	Miller County	MO	-0.295597	0.927926	-0.600855	-0.221425	0.156531	-0.124271
29133	Mississippi Count	MO	0.348218	-0.637754	0.927305	-1.41856	0.425581	-0.128476
29135	Moniteau County	MO	-0.151185	0.90999	0.0607697	0.419078	-1.26511	-0.16485
29137	Monroe County	MO	-0.681974	0.881058	-0.148138	-0.167624	0.0509464	-0.159542
29139	Montgomery County	MO	-0.440444	0.832546	-0.130807	-0.332914	-0.238683	-0.248269
29141	Morgan County	MO	-0.411478	0.945082	0.0694957	-0.721407	0.274724	-0.123281
29143	New Madrid County	MO	0.0846876	-0.629323	0.582149	-1.09929	0.0431118	-0.331821
29145	Newton County	MO	0.371617	0.876045	0.574998	0.244631	1.24489	1.00086
29147	Nodaway County	MO	0.203522	0.927048	0.292474	0.122581	0.401289	0.519374
29149	Oregon County	MO	-0.920693	0.882997	-0.667937	-1.11817	-0.0659919	-0.793963
29151	Osage County	MO	-0.542138	-0.621755	-0.60049	0.410294	-0.507899	-0.500662
29153	Ozark County	MO	-0.922045	0.0756361	-0.427376	-1.07263	-0.935413	-1.17779
29155	Pemiscot County	MO	0.327058	0.554103	1.01662	-1.73223	0.184922	-0.0950969
29157	Perry County	MO	0.322282	0.863023	0.156614	0.12537	0.219069	0.44571
29159	Pettis County	MO	0.244223	0.910061	0.417734	-0.0558454	0.453051	0.515756
29161	Phelps County	MO	0.168486	0.596619	-0.718097	-0.315617	1.08177	0.243368
29163	Pike County	MO	0.210715	0.891905	0.114956	-0.217279	1.00061	0.553704
29165	Platte County	MO	1.05774	0.894439	0.70041	2.01267	0.0127418	1.50761
29167	Polk County	MO	-0.405133	-1.42842	0.320871	-0.226257	-0.0836626	-0.437061
29169	Pulaski County	MO	-0.234619	0.832843	-0.836001	0.31392	0.143584	0.0140401
29171	Putnam County	MO	-0.894237	0.864522	-0.317342	-0.485326	-1.34269	-0.912625
29173	Ralls County	MO	-0.260208	-1.5275	0.30871	0.349577	0.474472	0.0152044
29175	Randolph County	MO	0.0826701	0.880427	0.114015	-0.183372	0.878287	0.475103
29177	Ray County	MO	0.135884	0.885933	0.814033	0.656128	-1.06109	0.30566
29179	Reynolds County	MO	-0.882839	0.835896	-0.945706	-1.55626	-0.203026	-1.08466
29181	Ripley County	MO	-0.652738	0.869839	-0.267695	-1.42031	-0.361178	-0.814621
29183	St. Charles Count	MO	1.28964	-1.54594	0.444635	1.98034	0.219659	1.12229
29185	St. Clair County	MO	-0.83095	-1.5265	-0.237072	-0.973151	-0.790865	-1.30289
29186	Ste. Genevieve Co	MO	-0.0119245	-1.52723	-0.119712	0.303625	0.347869	-0.0811466
29187	St. Francois Coun	MO	0.64261	-1.53095	0.553641	-0.545285	0.680879	0.129998
29189	St. Louis County	MO	1.74389	-1.53747	0.522022	1.45062	0.732736	1.28765
29195	Saline County	MO	0.162554	0.855204	0.342133	-0.0283889	0.528909	0.494035
29197	Schuyler County	MO	-1.09915	-1.52579	-0.249244	-0.330959	0.0565424	-0.84534
29199	Scotland County	MO	-0.635597	0.849106	0.106155	-0.486868	-0.168543	-0.280689
29201	Scott County	MO	0.513118	0.859014	0.211629	-0.346384	0.305227	0.377471
29203	Shannon County	MO	-0.989907	0.83562	-0.503988	-1.52111	-0.735695	-1.17937
29205	Shelby County	MO	-0.887831	0.866285	-0.38057	-0.324843	0.0996487	-0.341383
29207	Stoddard County	MO	0.26229	-0.614249	0.0879686	-0.736553	0.0119144	-0.277087
29209	Stone County	MO	-0.13517	0.874874	-0.0807603	7.18e-05	-0.262973	-0.0011644
29211	Sullivan County	MO	-1.15802	0.833633	-0.290934	-0.684787	-0.871467	-0.908038
29213	Taney County	MO	-0.109135	0.878374	-0.0561496	-0.1601	1.94952	0.759101
29215	Texas County	MO	-1.0232	-0.615016	-0.400114	-0.903205	-0.0066358	-0.932213
29217	Vernon County	MO	0.0081578	-1.43913	0.174853	-0.211963	0.80954	-0.0050992
29219	Warren County	MO	0.290246	0.060918	-0.0004029	0.520009	-0.655201	0.0733847
29221	Washington County	MO	0.17367	0.913345	0.186042	-1.17974	-1.08745	-0.563875
29223	Wayne County	MO	-0.608397	0.826785	-0.487806	-1.76996	-0.710356	-1.12955
29225	Webster County	MO	-0.206414	-1.09775	-0.0624816	0.0634532	-1.00918	-0.638255
29227	Worth County	MO	-1.44652	0.884424	0.0852394	-0.267948	-2.32666	-1.26415
29229	Wright County	MO	-0.701036	0.873177	0.115283	-0.828543	0.145721	-0.313009
29510	St. Louis city	MO	2.12599	-1.52089	0.111846	-1.45434	0.882442	0.25135
30001	Beaverhead County	MT	-1.027	1.08095	0.65493	-0.0393829	0.377366	0.149211
30003	Big Horn County	MT	-1.8136	1.08095	0.365636	-1.71349	-0.519273	-1.17338
30005	Blaine County	MT	-2.31407	0.976643	0.617424	-1.27567	0.389686	-0.798928
30007	Broadwater County	MT	-1.22921	0.959173	1.11095	0.300975	-0.198582	0.103687
30009	Carbon County	MT	-1.11101	1.01367	0.657314	0.112273	0.0234765	0.0372832
30011	Carter County	MT	-2.57157	-1.48171	0.518623	-0.379936	-0.789804	-1.46351
30013	Cascade County	MT	-0.184728	1.0154	0.996497	0.207886	1.18968	0.916173
30015	Chouteau County	MT	-2.2071	1.03614	0.822777	-0.264187	-1.14807	-0.865268
30017	Custer County	MT	-0.717537	0.0211758	0.411745	-0.0402322	0.960211	0.202335
30019	Daniels County	MT	-2.54649	-0.0852908	0.841118	-0.204478	-0.218845	-0.827969
30021	Dawson County	MT	-1.11966	0.0207172	0.469745	0.191135	-0.214077	-0.260505
30023	Deer Lodge County	MT	-0.937128	-1.48759	0.993971	-0.611932	1.10661	-0.160903
30025	Fallon County	MT	-2.53528	0.956766	0.518505	0.195879	-0.476693	-0.658859
30027	Fergus County	MT	-0.852889	0.957503	0.903898	-0.012746	1.08626	0.524282
30029	Flathead County	MT	0.408607	1.07033	0.561287	0.214937	1.33225	1.0668
30031	Gallatin County	MT	0.372351	1.07535	0.806603	0.60987	1.30601	1.26518
30033	Garfield County	MT	-2.98947	-1.48986	0.331342	-1.27891	-1.28017	-2.18582
30035	Glacier County	MT	-1.27808	1.02715	0.717761	-1.60687	-0.0141051	-0.673924
30037	Golden Valley Cou	MT	-2.90706	0.983526	0.347469	-1.18262	-3.50476	-2.46107
30039	Granite County	MT	-2.04725	0.938109	0.657393	-0.860963	-0.756517	-0.960128
30041	Hill County	MT	-0.628251	0.939131	0.413447	-0.373381	0.369306	0.0635432
30043	Jefferson County	MT	-1.40959	1.0199	1.48699	1.14774	-0.315562	0.438747
30045	Judith Basin Coun	MT	-2.81549	-0.151165	0.609971	-0.314046	-0.838112	-1.26586
30047	Lake County	MT	-0.967052	1.03514	0.759777	-0.477636	1.15059	0.304183
30049	Lewis and Clark C	MT	0.120283	1.01795	1.10771	0.611234	1.68205	1.38771
30051	Liberty County	MT	-2.39055	0.915204	0.738318	-0.325942	-0.559022	-0.784809
30053	Lincoln County	MT	-0.428391	1.03102	0.393055	-1.10875	0.600777	-0.0526811
30055	McCone County	MT	-2.61113	-1.48732	0.46799	-0.0604656	0.395666	-0.938737
30057	Madison County	MT	-2.22533	0.238874	0.761035	-0.0431273	0.216311	-0.457276
30059	Meagher County	MT	-2.34138	-0.352719	0.81024	-1.02649	-0.661883	-1.29132
30061	Mineral County	MT	-1.82448	1.00177	0.498251	-0.856194	-0.284061	-0.741069
30063	Missoula County	MT	0.682747	1.0035	0.423847	0.358839	1.61555	1.26982
30065	Musselshell Count	MT	-1.63714	0.0636436	0.276284	-0.797394	0.0113406	-0.783553
30067	Park County	MT	-0.489976	1.03153	0.791624	0.192958	1.68555	0.930355
30069	Petroleum County	MT	-3.24178	-1.48571	0.347468	-1.03427	-2.72472	-2.70045
30071	Phillips County	MT	-2.42861	0.995888	0.677636	-0.478026	-0.816521	-0.951808
30073	Pondera County	MT	-1.9984	0.969197	0.796826	-0.416375	-0.663667	-0.694305
30075	Powder River Coun	MT	-2.34285	-1.50147	0.165904	-0.231491	-1.77977	-1.78903
30077	Powell County	MT	-1.62133	0.995375	0.903463	-0.0755455	0.0303708	-0.145046
30079	Prairie County	MT	-2.79425	0.969036	0.56432	-0.411929	-2.45604	-1.68719
30081	Ravalli County	MT	-0.894189	1.02422	0.480086	0.50206	0.427272	0.361781
30083	Richland County	MT	-1.06925	0.934755	0.693291	0.0603844	-0.599236	-0.199393
30085	Roosevelt County	MT	-1.29205	0.0952201	0.654418	-1.60656	0.341828	-0.741661
30087	Rosebud County	MT	-1.39212	1.01834	0.525352	-0.530021	-0.364499	-0.483899
30089	Sanders County	MT	-1.56989	1.01389	0.85992	-0.828371	0.137996	-0.385009
30091	Sheridan County	MT	-2.37424	-1.15394	0.968131	-0.095676	-0.242526	-0.899934
30093	Silver Bow County	MT	0.0956491	0.8473	1.31429	0.0693245	1.58337	1.16113
30095	Stillwater County	MT	-1.73242	0.977712	0.665506	0.404911	-0.033599	-0.0926092
30097	Sweet Grass Count	MT	-2.23718	0.0094859	0.656573	0.290715	-1.17008	-0.910098
30099	Teton County	MT	-2.16765	0.920448	0.709847	0.0040484	0.399709	-0.238734
30101	Toole County	MT	-2.00722	0.944006	0.645532	-0.0206687	-0.480871	-0.526143
30103	Treasure County	MT	-2.11312	0.878991	0.463139	0.0111328	-2.46869	-1.33719
30105	Valley County	MT	-1.88487	1.02842	0.726138	-0.149749	0.0927357	-0.28591
30107	Wheatland County	MT	-2.47096	0.969219	0.434712	-1.19796	-1.20522	-1.4565
30109	Wibaux County	MT	-2.04776	-1.48764	0.510174	-0.454694	-3.76727	-2.39627
30111	Yellowstone Count	MT	0.41888	1.06519	0.393815	0.72035	1.35668	1.22528
31001	Adams County	NE	0.610014	0.925312	0.566724	0.654863	0.607781	1.0163
31003	Antelope County	NE	-1.29017	-0.0644464	0.540081	0.336936	0.0876005	-0.150743
31005	Arthur County	NE	-2.12347	-0.0731292	-1.20469	-0.210893	-2.59259	-2.11418
31007	Banner County	NE	-1.50371	-0.21175	0.362072	0.345227	-4.81385	-2.08271
31009	Blaine County	NE	-2.71631	-0.16159	-0.900045	-0.532733	-4.19252	-2.95817
31011	Boone County	NE	-0.994211	-0.123649	0.771283	0.774229	0.154179	0.197549
31013	Box Butte County	NE	-0.922864	0.109216	0.40778	0.617118	0.627467	0.276887
31015	Boyd County	NE	-1.95654	-0.183061	1.13782	-0.243426	-0.231948	-0.577554
31017	Brown County	NE	-2.36337	-1.4724	-0.598141	0.0056657	0.617045	-1.04061
31019	Buffalo County	NE	0.206006	1.03194	0.632441	0.79113	0.974368	1.09927
31021	Burt County	NE	-0.900824	0.142822	0.951198	0.587727	-0.171836	0.140166
31023	Butler County	NE	-0.573879	0.148895	0.886273	0.569994	-0.579375	0.0821894
31025	Cass County	NE	0.277541	1.02452	0.781784	1.54339	-0.391766	0.955549
31027	Cedar County	NE	-1.29926	0.883472	1.1018	0.609914	-0.660754	0.0126919
31029	Chase County	NE	-1.76642	0.247009	0.199678	0.506348	-0.302437	-0.430282
31031	Cherry County	NE	-2.47244	0.927941	-0.718858	0.160179	0.584756	-0.614495
31033	Cheyenne County	NE	-0.622764	0.932495	0.513442	0.514926	-0.17276	0.23515
31035	Clay County	NE	-0.888361	1.04819	0.706553	0.72121	-1.54172	-0.201076
31037	Colfax County	NE	-0.733674	0.68426	0.943047	0.18282	-0.927707	-0.132365
31039	Cuming County	NE	-0.861707	1.00653	1.08766	0.617477	0.56946	0.634996
31041	Custer County	NE	-1.16582	1.02664	0.289787	0.436556	0.389675	0.175694
31043	Dakota County	NE	0.608852	0.99413	0.950553	0.257956	-0.738987	0.493637
31045	Dawes County	NE	-1.1605	0.622668	0.397097	-0.163015	1.30108	0.233571
31047	Dawson County	NE	-0.134989	1.02488	0.464604	0.0912055	0.719824	0.571475
31049	Deuel County	NE	-1.77504	0.658654	0.440607	0.690821	-0.225374	-0.190229
31051	Dixon County	NE	-0.713808	0.483482	1.12988	0.630821	-1.06339	0.0112056
31053	Dodge County	NE	0.583407	0.889443	1.11345	0.755729	0.558963	1.17347
31055	Douglas County	NE	1.38527	0.666841	0.810287	0.949032	0.824441	1.49762
31057	Dundy County	NE	-2.34414	0.010793	0.130531	-0.0438371	0.190772	-0.726715
31059	Fillmore County	NE	-1.00962	0.952005	0.833136	0.918199	0.183917	0.477193
31061	Franklin County	NE	-1.48234	0.678849	0.469698	0.147115	-0.240838	-0.29016
31063	Frontier County	NE	-1.85355	0.667757	0.372254	0.309433	-0.786906	-0.585382
31065	Furnas County	NE	-1.53468	0.321076	0.457798	0.291781	-0.0598834	-0.25759
31067	Gage County	NE	0.486906	0.991198	0.814145	0.707147	0.860441	1.1666
31069	Garden County	NE	-2.39545	0.305843	-0.427426	-0.111036	0.39973	-0.7944
31071	Garfield County	NE	-2.09923	0.206156	-0.314162	0.0412667	-0.017719	-0.771761
31073	Gosper County	NE	-1.62344	0.923744	0.387494	0.715184	-2.46139	-0.906668
31075	Grant County	NE	-2.82368	-0.200759	-1.21127	-0.0070649	1.20955	-0.922689
31077	Greeley County	NE	-1.96411	-0.213127	0.217798	0.265621	-0.771152	-0.843296
31079	Hall County	NE	0.350657	1.00705	0.59588	0.35572	0.69881	0.867801
31081	Hamilton County	NE	-0.471812	0.884664	0.88676	1.17993	0.662202	0.941401
31083	Harlan County	NE	-1.65943	0.883768	0.472307	-0.0721279	0.337707	-0.186245
31085	Hayes County	NE	-1.94137	0.331044	0.37421	-0.105987	-3.26649	-1.74001
31087	Hitchcock County	NE	-1.82906	0.534499	0.447282	-0.0687662	-2.82601	-1.46777
31089	Holt County	NE	-1.56116	0.735969	0.561446	0.344259	-0.15031	-0.17291
31091	Hooker County	NE	-2.57243	-0.317221	-1.10161	0.198174	-1.55278	-1.75281
31093	Howard County	NE	-0.976042	0.592271	0.366467	0.552741	-1.08904	-0.311769
31095	Jefferson County	NE	-0.0363388	0.99041	0.57552	0.529601	0.338029	0.659351
31097	Johnson County	NE	-0.767743	1.02234	0.585615	0.398176	-1.0053	-0.126116
31099	Kearney County	NE	-0.706832	0.359484	0.778337	1.05249	0.05847	0.462187
31101	Keith County	NE	0.112168	0.498462	-0.0557791	0.122348	1.15596	0.584589
31103	Keya Paha County	NE	-2.60067	-1.36001	0.10437	-0.835419	-3.09783	-2.58052
31105	Kimball County	NE	-1.45577	0.589948	0.547757	0.2274	-0.503335	-0.340577
31107	Knox County	NE	-1.47148	0.578973	0.839146	-0.165282	0.50308	-0.0511923
31109	Lancaster County	NE	0.948475	1.07211	0.779883	0.947848	0.606195	1.33295
31111	Lincoln County	NE	0.165625	0.986533	-0.202294	0.577951	0.951124	0.754006
31113	Logan County	NE	-2.52913	-0.205077	-0.848237	0.377306	-4.62939	-2.69691
31115	Loup County	NE	-2.40873	-0.201887	-0.494773	-0.193672	-4.14707	-2.5991
31117	McPherson County	NE	-2.10543	-0.306696	-1.15509	-0.183054	-4.89412	-2.96465
31119	Madison County	NE	0.134726	0.457762	0.842261	0.405934	1.16646	0.94745
31121	Merrick County	NE	-0.680892	1.07481	0.750699	0.663124	-0.647937	0.191544
31123	Morrill County	NE	-1.61582	0.624802	0.264297	-0.293468	-0.444143	-0.646843
31125	Nance County	NE	-1.38163	0.149014	0.517509	0.34874	-0.431263	-0.333159
31127	Nemaha County	NE	-0.575796	0.600322	0.671439	0.285554	-0.194393	0.137479
31129	Nuckolls County	NE	-1.12937	0.99141	0.559672	0.375856	-0.577832	-0.118309
31131	Otoe County	NE	0.183058	0.0645417	0.752692	0.814332	0.817144	0.894942
31133	Pawnee County	NE	-1.15935	-0.326869	0.673607	0.251823	-0.810621	-0.476581
31135	Perkins County	NE	-1.63042	-0.220981	0.239202	0.622933	-0.342724	-0.429628
31137	Phelps County	NE	-0.503726	0.722124	0.775277	0.966424	0.0222267	0.554063
31139	Pierce County	NE	-1.22237	0.36117	0.920909	0.535754	-0.711831	-0.155864
31141	Platte County	NE	0.0452584	0.753887	1.01299	1.03424	0.40172	0.98181
31143	Polk County	NE	-1.10471	0.942698	0.919924	1.06154	-0.564643	0.248998
31145	Red Willow County	NE	-0.500851	0.634211	0.403717	0.558198	0.858213	0.582854
31147	Richardson County	NE	-0.751031	0.989379	0.716441	0.179753	0.134775	0.241118
31149	Rock County	NE	-2.24771	-0.16261	-0.114571	-0.391431	-1.2828	-1.46323
31151	Saline County	NE	-0.560065	0.443233	0.758053	0.674276	-0.175209	0.293524
31153	Sarpy County	NE	1.05073	0.892828	0.61321	2.19026	-0.442866	1.38283
31155	Saunders County	NE	0.0008347	1.05353	0.867745	1.25553	-1.23534	0.471191
31157	Scotts Bluff Coun	NE	-0.105969	1.05889	0.590304	-0.0561647	1.20554	0.743269
31159	Seward County	NE	-0.0459181	0.675934	0.760118	1.25731	-0.673354	0.559223
31161	Sheridan County	NE	-1.89996	0.971312	0.0132685	0.180689	1.01202	-0.0393878
31163	Sherman County	NE	-1.55593	-0.208377	0.427731	-0.131074	0.0138833	-0.507873
31165	Sioux County	NE	-2.51118	-1.39228	0.141575	0.0056928	-2.56527	-2.02899
31167	Stanton County	NE	-0.863044	-0.2127	0.934162	1.09877	-1.88331	-0.345051
31169	Thayer County	NE	-1.20945	0.86933	0.727604	0.40261	-0.493831	-0.0815525
31171	Thomas County	NE	-2.56059	-0.203354	-0.979347	-0.342847	-0.823465	-1.63516
31173	Thurston County	NE	-0.705797	-0.214897	0.96898	-0.972872	-0.023747	-0.397956
31175	Valley County	NE	-1.37687	0.955947	0.262953	0.215803	-0.0070199	-0.147579
31177	Washington County	NE	0.33949	0.998807	1.21707	1.67949	-0.575781	1.07878
31179	Wayne County	NE	-0.471678	0.441592	1.16936	0.70722	-0.500644	0.332835
31181	Webster County	NE	-1.23024	-0.168511	0.545293	0.185206	-0.0597063	-0.259639
31183	Wheeler County	NE	-2.25235	-0.210144	-0.482772	-0.646612	-3.1448	-2.35159
31185	York County	NE	-0.333852	0.995374	0.948309	0.925749	0.563877	0.89429
32001	Churchill County	NV	-0.751775	1.05382	0.873175	0.523595	0.45274	0.544033
32003	Clark County	NV	0.746503	1.22615	0.495249	0.288864	0.604135	0.9589
32005	Douglas County	NV	0.0207718	1.04317	1.00263	1.60169	0.574931	1.30507
32007	Elko County	NV	0.054902	1.07925	0.508418	0.431229	0.365023	0.661291
32009	Esmeralda County	NV	-2.66413	-1.34567	0.527562	-0.787017	-2.7725	-2.34517
32011	Eureka County	NV	-2.39545	1.10351	1.08725	-0.656287	-2.41759	-1.4568
32013	Humboldt County	NV	-1.45358	0.95239	0.823534	0.133228	0.515984	0.139816
32015	Lander County	NV	-1.79714	-1.03561	1.15328	-0.350784	-0.81069	-0.929303
32017	Lincoln County	NV	-2.25177	-1.46255	0.568154	-0.511616	-0.897213	-1.42409
32019	Lyon County	NV	-0.700768	1.09837	0.949679	0.572633	-0.819983	0.147192
32021	Mineral County	NV	-1.75244	1.03729	0.437462	-1.01413	-1.26997	-1.14545
32023	Nye County	NV	-1.50597	1.03051	0.679376	0.232146	-0.748481	-0.326149
32027	Pershing County	NV	-1.91407	-0.158658	1.13292	-0.281546	-1.67742	-1.10008
32029	Storey County	NV	-0.419715	-0.118511	0.604771	0.822981	-2.05308	-0.431918
32031	Washoe County	NV	0.615995	1.11981	0.720998	0.686091	0.746481	1.16028
32033	White Pine County	NV	-1.55658	0.982971	0.894379	-0.276427	0.532901	-0.0214256
32510	Carson City	NV	0.570785	-1.5101	0.719168	0.923569	1.1808	0.899595
33001	Belknap County	NH	0.733366	0.997348	-0.0161597	0.794364	1.18674	1.17457
33003	Carroll County	NH	0.0077457	1.00776	-0.179612	0.497371	1.16674	0.756814
33005	Cheshire County	NH	0.821767	0.927999	0.14565	0.747682	0.637055	1.01958
33007	Coos County	NH	-0.0078685	0.949819	0.054445	-0.287148	0.616421	0.304906
33009	Grafton County	NH	0.269291	0.957502	0.209084	0.640632	1.28212	1.04377
33011	Hillsborough Coun	NH	1.47788	0.992362	0.177745	1.55182	0.825427	1.64609
33013	Merrimack County	NH	0.959341	0.995422	0.0699897	1.32302	0.873967	1.36577
33015	Rockingham County	NH	1.19827	1.02209	0.25187	2.04325	0.790205	1.75023
33017	Strafford County	NH	0.970413	0.961468	0.18655	0.964097	0.555343	1.14229
33019	Sullivan County	NH	0.442127	0.98031	0.226719	0.70663	0.0425285	0.6875
34001	Atlantic County	NJ	0.969319	0.0351751	-0.705406	0.3156	0.523619	0.459663
34003	Bergen County	NJ	1.96141	0.0101301	0.650993	2.24509	1.44953	2.25499
34005	Burlington County	NJ	1.67281	0.0861255	0.0481238	2.0556	0.610857	1.62288
34007	Camden County	NJ	1.88081	0.061916	0.294644	0.995823	0.948332	1.47636
34009	Cape May County	NJ	0.662823	-0.0404764	-0.183139	0.173244	-0.196734	0.167395
34011	Cumberland County	NJ	1.16488	0.136228	0.543038	-0.348214	0.425012	0.604425
34013	Essex County	NJ	2.06627	0.0682204	0.181972	0.216967	1.35272	1.3596
34015	Gloucester County	NJ	1.63	0.0559649	0.640724	1.6825	0.408327	1.55074
34017	Hudson County	NJ	2.41072	-1.52514	-5.04466	-0.610142	1.7739	-0.438768
34019	Hunterdon County	NJ	1.28983	0.0989144	1.04993	3.53719	1.29301	2.58657
34021	Mercer County	NJ	1.77677	0.164164	0.773543	1.29866	1.42905	1.88358
34023	Middlesex County	NJ	1.81673	0.135287	0.867965	1.64139	0.785427	1.81552
34025	Monmouth County	NJ	1.32405	0.0874007	0.511861	2.22857	1.13464	1.88749
34027	Morris County	NJ	1.36174	0.148997	0.771361	3.18369	1.212	2.37854
34029	Ocean County	NJ	0.971425	0.0911461	-0.425163	0.99483	0.30478	0.729557
34031	Passaic County	NJ	1.87187	0.0447324	0.65424	0.566968	1.17437	1.48813
34033	Salem County	NJ	1.47895	-0.0763548	0.662028	0.910574	0.403462	1.18166
34035	Somerset County	NJ	1.54865	0.0167544	0.882603	3.03346	1.24506	2.4044
34037	Sussex County	NJ	0.835104	0.081476	0.877692	2.42412	0.574182	1.68872
34039	Union County	NJ	2.01275	-0.011872	0.339647	1.35862	1.0734	1.70557
34041	Warren County	NJ	1.50206	0.0679473	0.946203	1.93509	1.084	1.93607
35001	Bernalillo County	NM	0.730264	0.841653	0.140226	0.214388	1.02853	0.908088
35003	Catron County	NM	-2.19571	0.794805	0.143931	-1.87051	-0.930599	-1.63194
35005	Chaves County	NM	0.12823	0.617404	0.147479	-1.14271	0.577402	-0.0260392
35006	Cibola County	NM	-0.451458	0.891651	-0.252563	-1.61422	-0.0833536	-0.709299
35007	Colfax County	NM	-1.59771	0.977178	0.474896	-0.638836	1.20408	-0.0483416
35009	Curry County	NM	-0.198123	0.852311	0.160877	-0.694203	0.009221	-0.126988
35011	DeBaca County	NM	-2.68714	-1.48398	-0.0145899	-1.25628	-0.316254	-1.81622
35013	Dona Ana County	NM	0.51802	1.03751	0.454026	-1.28765	0.105377	0.0468703
35015	Eddy County	NM	0.184522	0.93992	-0.233566	-0.726938	0.59448	0.113461
35017	Grant County	NM	-0.381219	1.00246	0.622609	-0.82812	0.845783	0.21902
35019	Guadalupe County	NM	-2.32466	-0.15175	-0.324852	-1.68277	0.487981	-1.39702
35021	Harding County	NM	-3.12999	0.780126	-0.451065	-1.33048	-2.42769	-2.46419
35023	Hidalgo County	NM	-0.828753	-1.45741	0.434606	-1.80692	-0.630869	-1.36326
35025	Lea County	NM	0.10478	0.963343	0.207918	-1.33045	-0.0716643	-0.260571
35027	Lincoln County	NM	-0.837345	0.840488	-0.28423	-0.494463	1.23211	0.0452987
35028	Los Alamos County	NM	-0.318266	-1.47208	-0.564802	3.06943	-0.153749	0.575434
35029	Luna County	NM	-0.513258	0.92508	0.663155	-2.80573	-0.221156	-0.976114
35031	McKinley County	NM	-0.278502	0.908213	-0.247433	-3.17294	-0.550286	-1.41148
35033	Mora County	NM	-1.84264	0.842521	-0.0280674	-2.32814	-0.852582	-1.69467
35035	Otero County	NM	0.0292373	0.83419	-0.227021	-0.770699	-0.0930239	-0.22564
35037	Quay County	NM	-0.854834	0.854811	0.0088078	-1.14954	0.481222	-0.400668
35039	Rio Arriba County	NM	-0.749336	0.946505	0.282606	-1.22701	-0.0564495	-0.495708
35041	Roosevelt County	NM	-0.358783	0.847156	0.232703	-1.14818	-0.67887	-0.588279
35043	Sandoval County	NM	0.318893	0.78345	0.0142082	0.63444	-0.49921	0.323606
35045	San Juan County	NM	0.324424	0.854624	0.609863	-0.967516	-0.0046836	0.0710341
35047	San Miguel County	NM	-0.340799	0.915382	-0.0284241	-1.61263	0.522306	-0.382825
35049	Santa Fe County	NM	0.393329	1.01683	0.454704	0.60623	1.31772	1.16636
35051	Sierra County	NM	-0.33528	-0.119818	0.294645	-1.39696	0.0316998	-0.58101
35053	Socorro County	NM	-0.711238	0.914852	0.372951	-1.79545	0.0448324	-0.644109
35055	Taos County	NM	-0.869136	1.04992	0.588611	-1.11504	1.39407	0.137831
35057	Torrance County	NM	-1.0825	0.417872	-0.0746725	-0.688237	-0.595208	-0.800255
35059	Union County	NM	-2.53868	0.991512	0.104466	-0.775498	0.439514	-0.807636
35061	Valencia County	NM	-0.0673921	0.808948	0.108003	-0.276873	-0.608776	-0.16923
36001	Albany County	NY	1.3913	-0.0345074	1.09855	0.729379	1.81962	1.7264
36003	Allegany County	NY	-0.304051	0.836261	0.303254	-0.339828	-0.0236935	-0.0035016
36005	Bronx County	NY	2.33614	-0.429616	0.269345	-1.99264	-0.315609	-0.068872
36007	Broome County	NY	1.13118	1.01196	0.334951	0.309742	1.00642	1.16262
36009	Cattaraugus Count	NY	0.604548	-1.51201	0.466017	-0.0047472	1.18338	0.48579
36011	Cayuga County	NY	0.875077	-1.50668	0.491497	0.505795	0.110153	0.393346
36013	Chautauqua County	NY	0.953204	-1.51422	0.737846	0.0240606	0.971497	0.616661
36015	Chemung County	NY	1.09209	0.720639	0.516273	0.239999	0.87651	1.07085
36017	Chenango County	NY	0.610664	-1.23962	0.385305	0.257398	0.399873	0.331888
36019	Clinton County	NY	0.489288	0.979724	0.0490632	0.0399613	0.995112	0.745552
36021	Columbia County	NY	0.58566	1.00152	1.21994	0.903879	1.11392	1.48363
36023	Cortland County	NY	0.929162	0.587871	0.932638	0.106944	1.0019	1.09974
36025	Delaware County	NY	-0.0917027	-1.4813	0.20616	0.0127843	0.702731	0.008114
36027	Dutchess County	NY	1.26248	1.0899	0.91969	1.36908	1.13347	1.838
36029	Erie County	NY	1.61339	-1.51719	0.837819	0.381026	1.06951	1.04667
36031	Essex County	NY	-0.357306	0.787581	0.271268	0.036904	1.38971	0.618484
36033	Franklin County	NY	-0.425019	0.791856	-0.150065	-0.658102	0.644172	-0.0592356
36035	Fulton County	NY	0.779961	0.860271	0.197402	-0.018268	0.859591	0.794241
36037	Genesee County	NY	0.704684	-1.42668	0.695804	1.05221	0.657207	0.814215
36039	Greene County	NY	0.321549	-0.427164	0.980916	0.163077	0.837506	0.672484
36041	Hamilton County	NY	-1.02451	0.778047	0.0736256	-0.923511	0.826741	-0.243888
36043	Herkimer County	NY	0.67417	0.86516	0.345361	0.285758	0.595735	0.81994
36045	Jefferson County	NY	0.247018	-1.11195	0.696664	-0.294892	0.544764	0.156855
36047	Kings County	NY	2.35339	-1.54698	1.37437	-1.09589	0.110969	0.534094
36049	Lewis County	NY	-0.684623	-0.348236	0.311995	-0.228786	-0.561282	-0.509122
36051	Livingston County	NY	0.368539	0.780229	0.355047	0.977631	0.240135	0.835762
36053	Madison County	NY	0.492045	1.02351	0.775496	0.712825	0.279149	0.954359
36055	Monroe County	NY	1.5033	-1.51649	0.0244025	0.812566	0.955129	0.905513
36057	Montgomery County	NY	0.851164	0.851429	0.761657	0.174249	1.05562	1.11969
36059	Nassau County	NY	1.7822	-1.50577	0.776957	2.79706	1.38776	2.13214
36061	New York County	NY	2.78984	-1.53928	0.596033	1.87366	2.61497	2.51973
36063	Niagara County	NY	1.50179	0.81207	0.552635	0.516672	0.718292	1.28948
36065	Oneida County	NY	1.06595	0.874007	0.748081	0.204771	0.733437	1.08953
36067	Onondaga County	NY	1.26571	0.633041	0.637455	0.696257	1.25273	1.46043
36069	Ontario County	NY	0.642207	0.777363	0.503695	1.19419	1.09314	1.36544
36071	Orange County	NY	1.25795	-1.46483	0.460968	1.11573	1.27503	1.18377
36073	Orleans County	NY	0.476934	-1.51927	0.658463	0.436846	-0.119888	0.188492
36075	Oswego County	NY	0.511595	0.416336	0.164318	0.0266354	0.293716	0.419424
36077	Otsego County	NY	0.39782	-1.5167	0.479194	-0.0685287	0.831227	0.263897
36079	Putnam County	NY	1.19445	0.91465	0.707109	2.6927	0.893328	2.14189
36081	Queens County	NY	2.20284	-1.54916	1.1147	-0.0429257	0.22205	0.852646
36083	Rensselaer County	NY	1.29362	0.958978	0.914017	0.937922	0.34008	1.36886
36085	Richmond County	NY	2.12848	-1.54821	-0.0451123	1.41578	0.174725	1.04542
36087	Rockland County	NY	1.58768	-0.0575362	0.522678	2.343	1.4641	2.11899
36089	St. Lawrence Coun	NY	0.0439396	-1.51023	0.367495	-0.352069	0.362453	-0.168646
36091	Saratoga County	NY	1.02863	0.875243	0.573736	1.51459	0.887071	1.58588
36093	Schenectady Count	NY	1.25188	0.957181	0.760242	0.873785	0.968003	1.51503
36095	Schoharie County	NY	0.0031644	0.965018	0.683587	0.38024	0.224116	0.599802
36097	Schuyler County	NY	0.0966318	1.14159	0.609072	0.162189	-0.150175	0.425051
36099	Seneca County	NY	0.437968	-0.238174	0.563817	0.354436	0.395183	0.544732
36101	Steuben County	NY	0.488585	0.821437	0.467806	0.245522	0.427469	0.704467
36103	Suffolk County	NY	1.41104	-1.56763	0.0715762	2.11498	1.17306	1.45514
36105	Sullivan County	NY	0.204783	-1.47609	-0.210531	-0.562651	1.05898	-0.0943892
36107	Tioga County	NY	0.574184	-0.0386044	0.558756	1.12055	-0.539398	0.581732
36109	Tompkins County	NY	1.07571	0.788635	0.622461	0.359556	1.14199	1.24988
36111	Ulster County	NY	0.899133	-1.44117	0.271271	0.526063	1.30494	0.795181
36113	Warren County	NY	0.7747	0.958556	-0.0358324	0.430679	1.76723	1.24812
36115	Washington County	NY	0.483541	0.865512	0.830234	0.624239	-0.213679	0.72374
36117	Wayne County	NY	0.652479	0.80013	-0.0947305	1.15621	0.148064	0.848167
36119	Westchester Count	NY	1.88576	0.862378	0.849326	2.03839	1.64322	2.43503
36121	Wyoming County	NY	-0.063301	-1.04523	0.927517	0.758633	0.0116881	0.335079
36123	Yates County	NY	0.116975	-0.0336668	0.723186	0.0183056	0.43783	0.402264
37001	Alamance County	NC	1.18447	1.06955	0.516966	0.269701	0.367106	0.994762
37003	Alexander County	NC	0.563199	1.08383	-0.313787	0.488987	-0.826026	0.199178
37005	Alleghany County	NC	0.0006762	0.989782	0.22801	-0.670491	0.183703	0.0594245
37007	Anson County	NC	0.217369	0.92521	0.178715	-0.628283	-0.352227	-0.0696639
37009	Ashe County	NC	-0.0604573	1.03583	0.336449	-0.409248	-0.232347	0.0256475
37011	Avery County	NC	0.119907	1.07227	0.279857	-0.682855	0.52196	0.249277
37013	Beaufort County	NC	0.609479	0.950793	-0.209163	-0.289037	0.475521	0.395018
37015	Bertie County	NC	-0.060936	1.00555	-0.380429	-1.20973	-0.28247	-0.504809
37017	Bladen County	NC	-0.0119186	1.04047	-1.19334	-0.511702	-0.253362	-0.429595
37019	Brunswick County	NC	0.41662	1.02028	-0.95013	-0.104809	0.255483	0.124887
37021	Buncombe County	NC	1.18784	1.10683	0.245734	0.332198	1.06257	1.20437
37023	Burke County	NC	0.905194	0.942751	-0.017383	-0.0764175	0.0568558	0.479211
37025	Cabarrus County	NC	1.47782	1.03879	0.50076	0.92372	0.236976	1.29002
37027	Caldwell County	NC	0.87668	1.02115	0.0444189	0.0269021	-0.299205	0.411217
37029	Camden County	NC	-0.122266	0.914133	0.259806	0.806373	-2.99658	-0.580172
37031	Carteret County	NC	0.217808	1.0692	0.0596281	0.423657	0.140696	0.50669
37033	Caswell County	NC	0.378576	1.01608	0.322282	-0.155354	-0.579216	0.142204
37035	Catawba County	NC	1.3749	1.0297	0.240299	0.416166	0.668333	1.14236
37037	Chatham County	NC	0.547229	1.04302	0.245658	0.792009	0.0533001	0.777834
37039	Cherokee County	NC	-0.249113	1.02377	-0.358862	-0.692701	0.607149	-0.0392522
37041	Chowan County	NC	0.132505	0.514154	0.0476693	-0.441053	0.793776	0.275817
37043	Clay County	NC	-0.500896	1.01308	-0.241885	-0.371832	-0.685148	-0.443787
37045	Cleveland County	NC	1.20472	1.00031	-0.255959	-0.110116	0.0192536	0.501445
37047	Columbus County	NC	0.192912	1.07668	-1.24248	-0.73329	0.0899553	-0.325011
37049	Craven County	NC	0.623157	1.06633	-0.939686	0.197294	0.395925	0.375322
37051	Cumberland County	NC	1.17692	1.07204	-0.852909	0.0638222	0.0032749	0.399736
37053	Currituck County	NC	-0.306563	1.03494	0.560935	0.640067	0.202173	0.562267
37055	Dare County	NC	-0.35787	1.0279	-0.878053	0.440019	0.39593	0.136055
37057	Davidson County	NC	1.39672	1.01149	0.50419	0.208855	-0.451059	0.733345
37059	Davie County	NC	0.748028	0.996091	0.418468	1.00321	-0.57632	0.739035
37061	Duplin County	NC	-0.124649	1.05577	-0.589439	-0.593489	-0.39643	-0.381214
37063	Durham County	NC	1.34524	1.06994	-0.139838	0.493871	1.27291	1.28342
37065	Edgecombe County	NC	0.909075	1.03594	-0.350142	-0.974165	-0.519463	-0.148278
37067	Forsyth County	NC	1.43889	1.01306	0.346218	0.653001	0.838808	1.34383
37069	Franklin County	NC	0.426029	1.0555	-0.0150069	0.322447	-0.695341	0.212992
37071	Gaston County	NC	1.69389	1.0715	-0.0075442	0.376893	0.313348	1.04823
37073	Gates County	NC	-0.082166	0.509366	-0.242333	-0.239315	-1.77184	-0.736983
37075	Graham County	NC	-0.383341	0.143508	-0.183125	-1.11297	-0.123072	-0.628978
37077	Granville County	NC	0.86608	1.01092	0.215684	0.51771	-0.548787	0.550527
37079	Greene County	NC	0.186103	1.00784	-0.977443	-0.721166	-1.75086	-0.931621
37081	Guilford County	NC	1.63433	1.07531	0.209338	0.585044	1.11674	1.46064
37083	Halifax County	NC	0.553081	0.92243	-0.491272	-1.14469	-0.219163	-0.289136
37085	Harnett County	NC	0.784466	0.989703	-0.50025	-0.377949	-0.747332	-0.0967341
37087	Haywood County	NC	0.852359	1.09536	0.120529	0.202484	1.00391	0.979272
37089	Henderson County	NC	1.00803	1.06365	-0.144732	0.739667	0.468628	0.964767
37091	Hertford County	NC	0.0431334	1.0178	-0.59324	-0.860197	0.543056	-0.0912044
37093	Hoke County	NC	0.59533	1.02924	-1.32236	-0.222183	-1.80133	-0.708136
37095	Hyde County	NC	-1.43989	0.53103	-0.136545	-0.818378	-0.427295	-0.909695
37097	Iredell County	NC	1.25022	1.08491	0.380618	0.686412	0.778758	1.29202
37099	Jackson County	NC	0.13073	1.07746	-0.0158431	-0.629647	0.407798	0.150499
37101	Johnston County	NC	0.924787	1.08412	-0.470452	0.339604	0.155627	0.581679
37103	Jones County	NC	-0.231057	1.03947	-1.0825	-0.206121	-1.29872	-0.738641
37105	Lee County	NC	0.930365	1.02459	-0.276533	0.161921	0.95825	0.850444
37107	Lenoir County	NC	0.807803	1.04106	-0.868795	-0.611165	0.605272	0.221188
37109	Lincoln County	NC	1.29159	1.0214	0.0551349	0.645925	-0.419352	0.752418
37111	McDowell County	NC	0.71242	1.05967	-0.143309	-0.051789	-0.33957	0.264015
37113	Macon County	NC	-0.124769	1.07856	0.157282	-0.155927	0.963692	0.493557
37115	Madison County	NC	0.264118	1.01718	0.213143	-0.430085	-1.01115	-0.190336
37117	Martin County	NC	0.231804	1.0831	-0.500667	-0.709846	-0.0452282	-0.143803
37119	Mecklenburg Count	NC	1.79541	1.05148	0.349302	1.07218	1.03402	1.70789
37121	Mitchell County	NC	0.209888	0.975164	0.32917	-0.371422	-0.330808	0.0852091
37123	Montgomery County	NC	0.211277	0.989476	0.39186	-0.914238	-0.810026	-0.276482
37125	Moore County	NC	0.542275	1.06922	-0.194782	0.658066	0.651316	0.824606
37127	Nash County	NC	0.970149	1.00959	-0.342536	0.288253	0.532824	0.736726
37129	New Hanover Count	NC	1.06471	1.02911	-0.256819	0.469035	1.05911	1.058
37131	Northampton Count	NC	-0.0355662	1.01328	-0.612531	-1.16922	-0.373587	-0.576798
37133	Onslow County	NC	0.448637	1.04795	-1.38439	-0.0817578	-0.137446	-0.11386
37135	Orange County	NC	1.00037	1.02255	0.315153	0.895293	1.17577	1.39941
37137	Pamlico County	NC	-0.259654	0.987895	-0.338824	-0.39103	-0.156588	-0.206397
37139	Pasquotank County	NC	0.590061	0.878029	0.3822	-0.452596	0.817863	0.60123
37141	Pender County	NC	0.113402	1.02565	-1.16517	0.272515	-0.634599	-0.219089
37143	Perquimans County	NC	-0.145852	0.932326	0.245592	-0.502989	-0.533976	-0.194534
37145	Person County	NC	0.755457	1.04633	0.295887	0.338234	0.0002095	0.671921
37147	Pitt County	NC	0.909888	1.06863	-0.573946	-0.328695	0.357935	0.362327
37149	Polk County	NC	0.545308	0.982025	-0.13882	0.553511	0.0809805	0.577318
37151	Randolph County	NC	1.35832	1.04553	0.308824	0.295602	-0.396406	0.72503
37153	Richmond County	NC	0.533362	1.04253	-0.317395	-0.602348	0.296793	0.170465
37155	Robeson County	NC	0.737583	1.03443	-1.15509	-1.21033	-0.193254	-0.404398
37157	Rockingham County	NC	0.921027	1.03674	0.174113	0.0052109	-0.0571489	0.545504
37159	Rowan County	NC	1.34241	1.05948	0.499603	0.11622	0.188751	0.919435
37161	Rutherford County	NC	0.949453	1.11341	-0.0895725	-0.262694	0.3801	0.552811
37163	Sampson County	NC	0.265661	1.11275	-0.623189	-0.389107	-0.455105	-0.186818
37165	Scotland County	NC	0.613033	0.104097	-1.12029	-0.819904	0.153685	-0.336888
37167	Stanly County	NC	0.95432	1.05538	0.549521	0.0658052	0.110739	0.749493
37169	Stokes County	NC	0.568351	1.13327	0.181397	0.493566	-1.09861	0.250765
37171	Surry County	NC	0.73375	1.03163	0.241386	0.0105443	0.332176	0.641658
37173	Swain County	NC	-0.247328	0.154307	-0.385547	-1.25215	1.01157	-0.276366
37175	Transylvania Coun	NC	0.445304	1.06448	-0.187317	0.375082	0.378753	0.584382
37177	Tyrrell County	NC	-0.824158	0.564856	-0.102132	-1.32454	-1.24188	-1.16928
37179	Union County	NC	1.0678	1.03676	0.463008	1.35083	-0.349229	1.08643
37181	Vance County	NC	0.670904	0.998861	0.0584986	-0.58438	-0.158382	0.156227
37183	Wake County	NC	1.22795	1.13923	-0.0689992	1.57189	1.01065	1.59281
37185	Warren County	NC	-0.0101162	1.06488	-0.409608	-0.859138	-1.32156	-0.727846
37187	Washington County	NC	0.0472011	1.05628	0.0162416	-0.995032	0.139762	-0.111184
37189	Watauga County	NC	0.565967	1.09283	0.457723	-0.225222	1.41046	0.956895
37191	Wayne County	NC	0.890926	1.05837	-0.646818	-0.173992	0.233821	0.347596
37193	Wilkes County	NC	0.540083	1.07209	-0.198572	0.0212765	-0.259116	0.248098
37195	Wilson County	NC	1.0085	1.01687	-0.757546	-0.582852	0.452676	0.272972
37197	Yadkin County	NC	0.41382	1.02725	0.0840535	0.394453	-0.846249	0.203704
37199	Yancey County	NC	0.0510729	0.980554	0.195466	-0.461692	-0.835059	-0.224485
38001	Adams County	ND	-1.927	-1.51764	0.503817	0.205194	0.642926	-0.504051
38003	Barnes County	ND	-0.502601	-1.31889	0.816666	0.360571	1.0375	0.320364
38005	Benson County	ND	-1.86632	0.885066	0.709101	-1.50543	-0.485821	-1.04096
38007	Billings County	ND	-1.90122	-1.50728	0.315951	-0.561173	0.397805	-0.92824
38009	Bottineau County	ND	-0.770685	-1.48187	0.6227	-0.173199	0.540621	-0.243049
38011	Bowman County	ND	-1.17651	-1.51271	0.625484	0.509312	0.755942	-0.0498074
38013	Burke County	ND	-2.20538	-0.413003	0.753166	-0.534222	-0.12609	-0.88754
38015	Burleigh County	ND	0.403138	-1.23117	1.12821	1.12515	1.20512	1.09347
38017	Cass County	ND	0.57552	-1.45734	0.925257	0.802183	1.08	0.885375
38019	Cavalier County	ND	-1.18714	-0.391418	0.676353	0.0413801	0.526579	-0.091692
38021	Dickey County	ND	-1.27853	0.747614	0.793352	0.0591945	0.311029	0.0511155
38023	Divide County	ND	-2.28264	-1.20892	0.946623	-0.269587	0.407351	-0.71445
[truncated: 1,142 more rows]
